# Supplementary material for: Transcriptome Changes Associated with Delayed Flower Senescence on Transgenic Petunia by Inducing Expression of etr1-1, a Mutant Ethylene Receptor
Source: PLoS One. 2013 Jul 9;8(7):e65800. doi: 10.1371/journal.pone.0065800 (PMC3706537; doi:10.1371/journal.pone.0065800)
Supplement: Table S1 — GO annotation for differentially expressed genes between samples with DEX and without DEX at given time point. (XLSX) [file pone.0065800.s001.xlsx]

## Sheet: +DEX VS -DEX at 24h for up
GO:0042178	xenobiotic catabolic process	PH_DW177110	PH_DW177110		1.9e-05	0.0057	36.9524	15.6836	2.77391	UDP-Glycosyltransferase superfamily protein
GO:0042178	xenobiotic catabolic process	PH_DC242056	PH_DC242056		1.9e-05	0.0057	36.9524	15.6836	3.70327	UDP-Glycosyltransferase superfamily protein
GO:0042178	xenobiotic catabolic process	Pepper_TC9952	Pepper_CO906742		1.9e-05	0.0057	36.9524	15.6836	2.60707	Glutathione S-transferase family protein
GO:0048653	anther development	PH_DC241350	PH_DC241350		0.00098	0.144964	13.8571	9.99493	2.20537	Leucine-rich receptor-like protein kinase family protein
GO:0048653	anther development	PH_TC3275	PH_TC3275		0.00098	0.144964	13.8571	9.99493	2.25925	cytochrome P450, family 94, subfamily B, polypeptide 1
GO:0048653	anther development	SL_AI488727	PUT-159a-Petunia_x_hybrida-7236		0.00098	0.144964	13.8571	9.99493	2.75168	C2H2 and C2HC zinc fingers superfamily protein
GO:0048653	anther development	PH_CV299089	PUT-159a-Petunia_x_hybrida-7236		0.00098	0.144964	13.8571	9.99493	6.90666	C2H2 and C2HC zinc fingers superfamily protein
GO:0006855	drug transmembrane transport	Pepper_BM067896	Pepper_BM067896		0.00203	0.144964	11.0857	8.9443	2.65008	multidrug resistance-associated protein 14
GO:0006855	drug transmembrane transport	SL_TC217053	Pepper_BM067896		0.00203	0.144964	11.0857	8.9443	2.6646	multidrug resistance-associated protein 14
GO:0006855	drug transmembrane transport	PH_DY395765	Pepper_BM067896		0.00203	0.144964	11.0857	8.9443	2.73824	multidrug resistance-associated protein 14
GO:0006855	drug transmembrane transport	PH_EB175105	PH_EB175105		0.00203	0.144964	11.0857	8.9443	4.1132	MATE efflux family protein
GO:0006855	drug transmembrane transport	PH_TC2753	PH_TC2753		0.00203	0.144964	11.0857	8.9443	2.99316	pleiotropic drug resistance 6
GO:0009636	response to toxin	PH_DW177110	PH_DW177110		0.00357	0.144964	9.2381	8.12986	2.77391	UDP-Glycosyltransferase superfamily protein
GO:0009636	response to toxin	PH_DC242056	PH_DC242056		0.00357	0.144964	9.2381	8.12986	3.70327	UDP-Glycosyltransferase superfamily protein
GO:0009636	response to toxin	PH_DY395316	PUT-159a-Petunia_x_hybrida-2861		0.00357	0.144964	9.2381	8.12986	2.57816	glutathione S-transferase TAU 25
GO:0043414	macromolecule methylation	PH_DC239643	PH_DC239643		0.00418	0.144964	5.91238	7.90228	2.28352	protein arginine methyltransferase 6
GO:0043414	macromolecule methylation	PH_DC242746	Pepper_CA515726		0.00418	0.144964	5.91238	7.90228	2.09583	zinc finger (C2H2 type) family protein
GO:0043414	macromolecule methylation	Potato_TC192239	PH_CV297413		0.00418	0.144964	5.91238	7.90228	2.09734	N2,N2-dimethylguanosine tRNA methyltransferase
GO:0043414	macromolecule methylation	PH_EB174543	PH_EB174543		0.00418	0.144964	5.91238	7.90228	2.18335	chromomethylase 3
GO:0043414	macromolecule methylation	SL_TC195722	PH_EB174543		0.00418	0.144964	5.91238	7.90228	2.87824	chromomethylase 3
GO:0009910	negative regulation of flower development	SL_AI483008	PH_EB174561		0.00568	0.144964	7.91837	7.45989	2.63776	null
GO:0009910	negative regulation of flower development	PH_DC242746	Pepper_CA515726		0.00568	0.144964	7.91837	7.45989	2.09583	zinc finger (C2H2 type) family protein
GO:0009910	negative regulation of flower development	PH_TC1550	PH_TC1550		0.00568	0.144964	7.91837	7.45989	2.23618	#N/A
GO:0002831	regulation of response to biotic stimulus	SL_TC209941	PH_CV300227		0.00689	0.144964	14.781	7.18128	2.2377	Auxin-responsive GH3 family protein
GO:0002831	regulation of response to biotic stimulus	Pepper_BM064451	Pepper_BM064451		0.00689	0.144964	14.781	7.18128	3.65157	phosphatase-related
GO:0006334	nucleosome assembly	PH_CV296889	PH_CV296889		0.00693	0.144964	4.10582	7.17293	2.19016	Histone superfamily protein
GO:0006334	nucleosome assembly	Pepper_TC8993	Pepper_BM066111		0.00693	0.144964	4.10582	7.17293	2.04416	Histone superfamily protein
GO:0006334	nucleosome assembly	Pepper_BM067874	Pepper_BM067874		0.00693	0.144964	4.10582	7.17293	2.33649	histone H2A 6
GO:0006334	nucleosome assembly	PH_DC242787	PH_DC242787		0.00693	0.144964	4.10582	7.17293	2.04176	histone H2A 6
GO:0006334	nucleosome assembly	PH_CV299435	PH_CV299435		0.00693	0.144964	4.10582	7.17293	2.1084	Histone superfamily protein
GO:0040029	regulation of gene expression, epigenetic	SL_AI483008	PH_EB174561		0.00999	0.144964	6.52101	6.6453	2.63776	null
GO:0040029	regulation of gene expression, epigenetic	PH_TC1436	PH_TC1436		0.00999	0.144964	6.52101	6.6453	2.20013	RNA-dependent RNA polymerase 1
GO:0040029	regulation of gene expression, epigenetic	PH_EB174543	PH_EB174543		0.00999	0.144964	6.52101	6.6453	2.18335	chromomethylase 3
GO:0040029	regulation of gene expression, epigenetic	SL_TC195722	PH_EB174543		0.00999	0.144964	6.52101	6.6453	2.87824	chromomethylase 3

## Sheet: +DEX VS -DEX at 24h for down
GOID	GOTerm	AccessID	GeneSymbol	Description	P-Value	FDR	Enrichment	(-log2P)
GO:0009828	plant-type cell wall loosening	PH_DC241817	PUT-159a-Petunia_x_hybrida-2896		3.8e-08	1.14e-05	9.21719	24.6494	expansin 11
GO:0009828	plant-type cell wall loosening	PH_TC3644	PH_TC3644		3.8e-08	1.14e-05	9.21719	24.6494	expansin 11
GO:0009828	plant-type cell wall loosening	PH_TC2153	PH_TC2153		3.8e-08	1.14e-05	9.21719	24.6494	xyloglucan endotransglycosylase 6
GO:0009828	plant-type cell wall loosening	SL_TC214285	PH_TC2153		3.8e-08	1.14e-05	9.21719	24.6494	xyloglucan endotransglycosylase 6
GO:0009828	plant-type cell wall loosening	PH_TC1524	PH_TC1524		3.8e-08	1.14e-05	9.21719	24.6494	expansin A4
GO:0009828	plant-type cell wall loosening	SL_TC207219	PUT-159a-Petunia_x_hybrida-3923		3.8e-08	1.14e-05	9.21719	24.6494	expansin 11
GO:0009828	plant-type cell wall loosening	PH_TC2764	PH_TC2764		3.8e-08	1.14e-05	9.21719	24.6494	expansin A8
GO:0009828	plant-type cell wall loosening	SL_TC191974	Pepper_CA524130		3.8e-08	1.14e-05	9.21719	24.6494	expansin A4
GO:0009828	plant-type cell wall loosening	PH_TC1512	Pepper_CA524130		3.8e-08	1.14e-05	9.21719	24.6494	expansin A4
GO:0009828	plant-type cell wall loosening	PH_TC2600	PH_TC2600		3.8e-08	1.14e-05	9.21719	24.6494	expansin 11
GO:0009828	plant-type cell wall loosening	PH_DC241880	Pepper_TC7985		3.8e-08	1.14e-05	9.21719	24.6494	expansin 11
GO:0009828	plant-type cell wall loosening	SL_TC194409	Pepper_TC7985		3.8e-08	1.14e-05	9.21719	24.6494	expansin 11
GO:0009831	plant-type cell wall modification involved in multidimensional cell growth	PH_DC241817	PUT-159a-Petunia_x_hybrida-2896		1.1e-06	0.00011	11.4118	19.7941	expansin 11
GO:0009831	plant-type cell wall modification involved in multidimensional cell growth	PH_TC1524	PH_TC1524		1.1e-06	0.00011	11.4118	19.7941	expansin A4
GO:0009831	plant-type cell wall modification involved in multidimensional cell growth	PH_TC2764	PH_TC2764		1.1e-06	0.00011	11.4118	19.7941	expansin A8
GO:0009831	plant-type cell wall modification involved in multidimensional cell growth	SL_TC191974	Pepper_CA524130		1.1e-06	0.00011	11.4118	19.7941	expansin A4
GO:0009831	plant-type cell wall modification involved in multidimensional cell growth	PH_TC1512	Pepper_CA524130		1.1e-06	0.00011	11.4118	19.7941	expansin A4
GO:0009831	plant-type cell wall modification involved in multidimensional cell growth	PH_TC2600	PH_TC2600		1.1e-06	0.00011	11.4118	19.7941	expansin 11
GO:0009831	plant-type cell wall modification involved in multidimensional cell growth	PH_DC241880	Pepper_TC7985		1.1e-06	0.00011	11.4118	19.7941	expansin 11
GO:0009831	plant-type cell wall modification involved in multidimensional cell growth	SL_TC194409	Pepper_TC7985		1.1e-06	0.00011	11.4118	19.7941	expansin 11
GO:0006949	syncytium formation	PH_DC241817	PUT-159a-Petunia_x_hybrida-2896		3.2e-06	0.00024	8.47237	18.2535	expansin 11
GO:0006949	syncytium formation	PH_TC3644	PH_TC3644		3.2e-06	0.00024	8.47237	18.2535	expansin 11
GO:0006949	syncytium formation	PH_TC1524	PH_TC1524		3.2e-06	0.00024	8.47237	18.2535	expansin A4
GO:0006949	syncytium formation	SL_TC207219	PUT-159a-Petunia_x_hybrida-3923		3.2e-06	0.00024	8.47237	18.2535	expansin 11
GO:0006949	syncytium formation	PH_TC2764	PH_TC2764		3.2e-06	0.00024	8.47237	18.2535	expansin A8
GO:0006949	syncytium formation	SL_TC191974	Pepper_CA524130		3.2e-06	0.00024	8.47237	18.2535	expansin A4
GO:0006949	syncytium formation	PH_TC1512	Pepper_CA524130		3.2e-06	0.00024	8.47237	18.2535	expansin A4
GO:0006949	syncytium formation	PH_CV297661	PUT-159a-Petunia_x_hybrida-9801		3.2e-06	0.00024	8.47237	18.2535	myo-inositol oxygenase 5
GO:0009739	response to gibberellin stimulus	PH_TC1587	PH_TC1587		6.5e-06	0.00039	4.43791	17.2311	AGAMOUS-like 42
GO:0009739	response to gibberellin stimulus	PH_TC3644	PH_TC3644		6.5e-06	0.00039	4.43791	17.2311	expansin 11
GO:0009739	response to gibberellin stimulus	PH_TC2153	PH_TC2153		6.5e-06	0.00039	4.43791	17.2311	xyloglucan endotransglycosylase 6
GO:0009739	response to gibberellin stimulus	SL_TC214285	PH_TC2153		6.5e-06	0.00039	4.43791	17.2311	xyloglucan endotransglycosylase 6
GO:0009739	response to gibberellin stimulus	PH_TC1494	PH_TC1494		6.5e-06	0.00039	4.43791	17.2311	floral meristem identity control protein LEAFY (LFY)
GO:0009739	response to gibberellin stimulus	PH_TC1524	PH_TC1524		6.5e-06	0.00039	4.43791	17.2311	expansin A4
GO:0009739	response to gibberellin stimulus	SL_TC207219	PUT-159a-Petunia_x_hybrida-3923		6.5e-06	0.00039	4.43791	17.2311	expansin 11
GO:0009739	response to gibberellin stimulus	PH_EB175087	PH_EB175087		6.5e-06	0.00039	4.43791	17.2311	myb domain protein 3
GO:0009739	response to gibberellin stimulus	PH_TC1971	PH_TC1971		6.5e-06	0.00039	4.43791	17.2311	Homeodomain-like superfamily protein
GO:0009739	response to gibberellin stimulus	SL_BP906262	PH_TC1971		6.5e-06	0.00039	4.43791	17.2311	null
GO:0009739	response to gibberellin stimulus	SL_DB713751	PH_TC1971		6.5e-06	0.00039	4.43791	17.2311	null
GO:0009739	response to gibberellin stimulus	SL_TC195868	PH_TC1971		6.5e-06	0.00039	4.43791	17.2311	Homeodomain-like superfamily protein
GO:0009739	response to gibberellin stimulus	PH_TC1585	PH_TC1585		6.5e-06	0.00039	4.43791	17.2311	K-box region and MADS-box transcription factor family protein
GO:0009739	response to gibberellin stimulus	SL_TC214862	PUT-159a-Petunia_x_hybrida-6879		6.5e-06	0.00039	4.43791	17.2311	K-box region and MADS-box transcription factor family protein
GO:0009739	response to gibberellin stimulus	Pepper_TC8091	Pepper_TC8091		6.5e-06	0.00039	4.43791	17.2311	K-box region and MADS-box transcription factor family protein
GO:0009739	response to gibberellin stimulus	PH_EB174438	PH_EB174438		6.5e-06	0.00039	4.43791	17.2311	Homeodomain-like superfamily protein
GO:0007047	cellular cell wall organization	PH_TC1921	Pepper_TC9162		1.5e-05	0.00075	3.69093	16.0247	xyloglucan endotransglucosylase/hydrolase 16
GO:0007047	cellular cell wall organization	Pepper_TC9162	Pepper_TC9162		1.5e-05	0.00075	3.69093	16.0247	xyloglucan endotransglucosylase/hydrolase 16
GO:0007047	cellular cell wall organization	SL_TC210693	Pepper_TC9162		1.5e-05	0.00075	3.69093	16.0247	xyloglucan endotransglucosylase/hydrolase 16
GO:0007047	cellular cell wall organization	Pepper_TC9653	Pepper_TC9162		1.5e-05	0.00075	3.69093	16.0247	xyloglucan endotransglucosylase/hydrolase 16
GO:0007047	cellular cell wall organization	PH_DC241817	PUT-159a-Petunia_x_hybrida-2896		1.5e-05	0.00075	3.69093	16.0247	expansin 11
GO:0007047	cellular cell wall organization	PH_TC3644	PH_TC3644		1.5e-05	0.00075	3.69093	16.0247	expansin 11
GO:0007047	cellular cell wall organization	PH_TC2153	PH_TC2153		1.5e-05	0.00075	3.69093	16.0247	xyloglucan endotransglycosylase 6
GO:0007047	cellular cell wall organization	SL_TC214285	PH_TC2153		1.5e-05	0.00075	3.69093	16.0247	xyloglucan endotransglycosylase 6
GO:0007047	cellular cell wall organization	PH_CV293192	PH_CV293192		1.5e-05	0.00075	3.69093	16.0247	xyloglucan endotransglycosylase 6
GO:0007047	cellular cell wall organization	PH_CV297939	PUT-159a-Petunia_x_hybrida-3392		1.5e-05	0.00075	3.69093	16.0247	null
GO:0007047	cellular cell wall organization	PH_CV295173	PH_CV295173		1.5e-05	0.00075	3.69093	16.0247	xyloglucan endotransglycosylase 6
GO:0007047	cellular cell wall organization	PH_TC1524	PH_TC1524		1.5e-05	0.00075	3.69093	16.0247	expansin A4
GO:0007047	cellular cell wall organization	PH_DC242342	PH_DC242342		1.5e-05	0.00075	3.69093	16.0247	galacturonosyltransferase-like 2
GO:0007047	cellular cell wall organization	SL_TC197982	Pepper_CA521251		1.5e-05	0.00075	3.69093	16.0247	xyloglucan endotransglucosylase/hydrolase 8
GO:0007047	cellular cell wall organization	PH_EB175244	PUT-159a-Petunia_x_hybrida-7132		1.5e-05	0.00075	3.69093	16.0247	Glycosyl hydrolase superfamily protein
GO:0007047	cellular cell wall organization	SL_TC207219	PUT-159a-Petunia_x_hybrida-3923		1.5e-05	0.00075	3.69093	16.0247	expansin 11
GO:0007047	cellular cell wall organization	PH_DC242581	PH_DC242581		1.5e-05	0.00075	3.69093	16.0247	Glycosyl hydrolase superfamily protein
GO:0007047	cellular cell wall organization	SL_DB710307	PH_DC242581		1.5e-05	0.00075	3.69093	16.0247	Glycosyl hydrolase superfamily protein
GO:0007047	cellular cell wall organization	PH_TC3630	PH_TC3630		1.5e-05	0.00075	3.69093	16.0247	glycosyl hydrolase 9C2
GO:0007047	cellular cell wall organization	PH_TC2764	PH_TC2764		1.5e-05	0.00075	3.69093	16.0247	expansin A8
GO:0007047	cellular cell wall organization	PH_TC2621	PH_TC2621		1.5e-05	0.00075	3.69093	16.0247	xyloglucan endotransglucosylase/hydrolase 16
GO:0007047	cellular cell wall organization	SL_TC191974	Pepper_CA524130		1.5e-05	0.00075	3.69093	16.0247	expansin A4
GO:0007047	cellular cell wall organization	PH_TC1512	Pepper_CA524130		1.5e-05	0.00075	3.69093	16.0247	expansin A4
GO:0007047	cellular cell wall organization	SL_TC192395	PH_TC1977		1.5e-05	0.00075	3.69093	16.0247	xyloglucan endotransglucosylase/hydrolase 25
GO:0007047	cellular cell wall organization	PH_CV292964	PH_CV292964		1.5e-05	0.00075	3.69093	16.0247	xyloglucan endotransglucosylase/hydrolase 5
GO:0007047	cellular cell wall organization	Pepper_BM065648	PUT-159a-Petunia_x_hybrida-2523		1.5e-05	0.00075	3.69093	16.0247	glycosyl hydrolase 9A1
GO:0007047	cellular cell wall organization	PH_CV298268	PH_CV298268		1.5e-05	0.00075	3.69093	16.0247	xyloglucan endotransglucosylase/hydrolase 30
GO:0007047	cellular cell wall organization	PH_DC242449	PH_DC242449		1.5e-05	0.00075	3.69093	16.0247	galacturonosyltransferase-like 2
GO:0007047	cellular cell wall organization	PH_DC242242	PH_DC242242		1.5e-05	0.00075	3.69093	16.0247	COBRA-like extracellular glycosyl-phosphatidyl inositol-anchored protein family
GO:0007047	cellular cell wall organization	PH_DY395590	PUT-159a-Petunia_x_hybrida-1046		1.5e-05	0.00075	3.69093	16.0247	Leucine-rich repeat (LRR) family protein
GO:0007047	cellular cell wall organization	PH_TC3354	PUT-159a-Petunia_x_hybrida-3245		1.5e-05	0.00075	3.69093	16.0247	null
GO:0007047	cellular cell wall organization	PH_DC242471	PH_DC242471		1.5e-05	0.00075	3.69093	16.0247	#N/A
GO:0007047	cellular cell wall organization	PH_TC2600	PH_TC2600		1.5e-05	0.00075	3.69093	16.0247	expansin 11
GO:0007047	cellular cell wall organization	PH_DC241880	Pepper_TC7985		1.5e-05	0.00075	3.69093	16.0247	expansin 11
GO:0007047	cellular cell wall organization	SL_TC194409	Pepper_TC7985		1.5e-05	0.00075	3.69093	16.0247	expansin 11
GO:0009753	response to jasmonic acid stimulus	PH_CV299585	PH_CV299585		3e-05	0.0012375	3.27387	15.0247	null
GO:0009753	response to jasmonic acid stimulus	PH_TC1584	PH_TC1584		3e-05	0.0012375	3.27387	15.0247	myb domain protein 113
GO:0009753	response to jasmonic acid stimulus	PH_CV299128	PUT-159a-Petunia_x_hybrida-3155		3e-05	0.0012375	3.27387	15.0247	Major facilitator superfamily protein
GO:0009753	response to jasmonic acid stimulus	PH_CV299814	PH_CV299814		3e-05	0.0012375	3.27387	15.0247	null
GO:0009753	response to jasmonic acid stimulus	PH_EB175087	PH_EB175087		3e-05	0.0012375	3.27387	15.0247	myb domain protein 3
GO:0009753	response to jasmonic acid stimulus	PH_CV299297	PH_CV299297		3e-05	0.0012375	3.27387	15.0247	indole-3-acetic acid 7
GO:0009753	response to jasmonic acid stimulus	PH_DC242672	PH_DC242672		3e-05	0.0012375	3.27387	15.0247	Major facilitator superfamily protein
GO:0009753	response to jasmonic acid stimulus	PH_TC1971	PH_TC1971		3e-05	0.0012375	3.27387	15.0247	Homeodomain-like superfamily protein
GO:0009753	response to jasmonic acid stimulus	SL_BP906262	PH_TC1971		3e-05	0.0012375	3.27387	15.0247	null
GO:0009753	response to jasmonic acid stimulus	SL_DB713751	PH_TC1971		3e-05	0.0012375	3.27387	15.0247	null
GO:0009753	response to jasmonic acid stimulus	SL_TC195868	PH_TC1971		3e-05	0.0012375	3.27387	15.0247	Homeodomain-like superfamily protein
GO:0009753	response to jasmonic acid stimulus	PH_CV294273	PH_CV294273		3e-05	0.0012375	3.27387	15.0247	jasmonate-zim-domain protein 1
GO:0009753	response to jasmonic acid stimulus	PH_DC240474	PUT-159a-Petunia_x_hybrida-3156		3e-05	0.0012375	3.27387	15.0247	myb domain protein 70
GO:0009753	response to jasmonic acid stimulus	PH_TC1592	PH_TC1592		3e-05	0.0012375	3.27387	15.0247	null
GO:0009753	response to jasmonic acid stimulus	PH_CV299348	PUT-159a-Petunia_x_hybrida-2707		3e-05	0.0012375	3.27387	15.0247	glutamate-cysteine ligase
GO:0009753	response to jasmonic acid stimulus	PH_CV298343	PH_CV298343		3e-05	0.0012375	3.27387	15.0247	Major facilitator superfamily protein
GO:0009753	response to jasmonic acid stimulus	PH_DY344660	PH_DY344660		3e-05	0.0012375	3.27387	15.0247	leucoanthocyanidin dioxygenase
GO:0009753	response to jasmonic acid stimulus	PH_EB174438	PH_EB174438		3e-05	0.0012375	3.27387	15.0247	Homeodomain-like superfamily protein
GO:0016036	cellular response to phosphate starvation	PH_CV299585	PH_CV299585		3.3e-05	0.0012375	4.99265	14.8872	null
GO:0016036	cellular response to phosphate starvation	PH_CV299814	PH_CV299814		3.3e-05	0.0012375	4.99265	14.8872	null
GO:0016036	cellular response to phosphate starvation	PH_DC242216	PH_DC242216		3.3e-05	0.0012375	4.99265	14.8872	catalase 2
GO:0016036	cellular response to phosphate starvation	PH_DC242271	Pepper_TC8217		3.3e-05	0.0012375	4.99265	14.8872	myo-inositol-1-phosphate synthase 3
GO:0016036	cellular response to phosphate starvation	Pepper_TC8217	Pepper_TC8217		3.3e-05	0.0012375	4.99265	14.8872	myo-inositol-1-phosphate synthase 3
GO:0016036	cellular response to phosphate starvation	SL_BP908211	Pepper_TC8217		3.3e-05	0.0012375	4.99265	14.8872	null
GO:0016036	cellular response to phosphate starvation	PH_DC242161	PH_DC242161		3.3e-05	0.0012375	4.99265	14.8872	myo-inositol-1-phosphate synthase 3
GO:0016036	cellular response to phosphate starvation	PH_EB175005	PH_EB175005		3.3e-05	0.0012375	4.99265	14.8872	purple acid phosphatase 10
GO:0016036	cellular response to phosphate starvation	PH_TC2439	PUT-159a-Petunia_x_hybrida-9486		3.3e-05	0.0012375	4.99265	14.8872	catalase 2
GO:0016036	cellular response to phosphate starvation	SL_TC204133	PH_DC242605		3.3e-05	0.0012375	4.99265	14.8872	catalase 2
GO:0016036	cellular response to phosphate starvation	PH_DC242605	PH_DC242605		3.3e-05	0.0012375	4.99265	14.8872	catalase 2
GO:0016036	cellular response to phosphate starvation	PH_TC1592	PH_TC1592		3.3e-05	0.0012375	4.99265	14.8872	null
GO:0048510	regulation of timing of transition from vegetative to reproductive phase	PH_TC1585	PH_TC1585		0.00011	0.00366667	8.32108	13.1502	K-box region and MADS-box transcription factor family protein
GO:0048510	regulation of timing of transition from vegetative to reproductive phase	PH_TC1558	PH_TC1558		0.00011	0.00366667	8.32108	13.1502	AGAMOUS-like 19
GO:0048510	regulation of timing of transition from vegetative to reproductive phase	SL_TC214862	PUT-159a-Petunia_x_hybrida-6879		0.00011	0.00366667	8.32108	13.1502	K-box region and MADS-box transcription factor family protein
GO:0048510	regulation of timing of transition from vegetative to reproductive phase	PH_CV298820	PH_CV298820		0.00011	0.00366667	8.32108	13.1502	cycling DOF factor 3
GO:0048510	regulation of timing of transition from vegetative to reproductive phase	Pepper_TC8091	Pepper_TC8091		0.00011	0.00366667	8.32108	13.1502	K-box region and MADS-box transcription factor family protein
GO:0000060	protein import into nucleus, translocation	PH_TC1587	PH_TC1587		0.00015	0.00409091	10.651	12.7027	AGAMOUS-like 42
GO:0000060	protein import into nucleus, translocation	PH_TC1585	PH_TC1585		0.00015	0.00409091	10.651	12.7027	K-box region and MADS-box transcription factor family protein
GO:0000060	protein import into nucleus, translocation	SL_TC214862	PUT-159a-Petunia_x_hybrida-6879		0.00015	0.00409091	10.651	12.7027	K-box region and MADS-box transcription factor family protein
GO:0000060	protein import into nucleus, translocation	Pepper_TC8091	Pepper_TC8091		0.00015	0.00409091	10.651	12.7027	K-box region and MADS-box transcription factor family protein
GO:0009611	response to wounding	PH_CV299585	PH_CV299585		0.00015	0.00409091	2.66275	12.7027	null
GO:0009611	response to wounding	PH_TC1597	PUT-159a-Petunia_x_hybrida-9842		0.00015	0.00409091	2.66275	12.7027	alcohol dehydrogenase 1
GO:0009611	response to wounding	Pepper_TC8165	Pepper_CA520499		0.00015	0.00409091	2.66275	12.7027	PHE ammonia lyase 1
GO:0009611	response to wounding	PH_CV299128	PUT-159a-Petunia_x_hybrida-3155		0.00015	0.00409091	2.66275	12.7027	Major facilitator superfamily protein
GO:0009611	response to wounding	PH_CV299814	PH_CV299814		0.00015	0.00409091	2.66275	12.7027	null
GO:0009611	response to wounding	PH_TC1814	PH_TC1814		0.00015	0.00409091	2.66275	12.7027	WRKY DNA-binding protein 40
GO:0009611	response to wounding	PH_CV299297	PH_CV299297		0.00015	0.00409091	2.66275	12.7027	indole-3-acetic acid 7
GO:0009611	response to wounding	PH_TC3454	PH_TC3454		0.00015	0.00409091	2.66275	12.7027	WRKY DNA-binding protein 40
GO:0009611	response to wounding	PH_DC242672	PH_DC242672		0.00015	0.00409091	2.66275	12.7027	Major facilitator superfamily protein
GO:0009611	response to wounding	PH_DC241732	PH_DC241732		0.00015	0.00409091	2.66275	12.7027	Late embryogenesis abundant protein
GO:0009611	response to wounding	PH_DC242394	PH_DC242394		0.00015	0.00409091	2.66275	12.7027	null
GO:0009611	response to wounding	PH_CV294273	PH_CV294273		0.00015	0.00409091	2.66275	12.7027	jasmonate-zim-domain protein 1
GO:0009611	response to wounding	SL_TC209410	Pepper_CO907564		0.00015	0.00409091	2.66275	12.7027	microsomal glutathione s-transferase, putative
GO:0009611	response to wounding	PH_TC1592	PH_TC1592		0.00015	0.00409091	2.66275	12.7027	null
GO:0009611	response to wounding	PH_CV298343	PH_CV298343		0.00015	0.00409091	2.66275	12.7027	Major facilitator superfamily protein
GO:0009611	response to wounding	PH_DY344660	PH_DY344660		0.00015	0.00409091	2.66275	12.7027	leucoanthocyanidin dioxygenase
GO:0009611	response to wounding	PH_TC2917	PH_TC2917		0.00015	0.00409091	2.66275	12.7027	lipoxygenase 2
GO:0009718	anthocyanin biosynthetic process	PH_CV299585	PH_CV299585		0.00019	0.00475	6.1448	12.3617	null
GO:0009718	anthocyanin biosynthetic process	PH_TC1584	PH_TC1584		0.00019	0.00475	6.1448	12.3617	myb domain protein 113
GO:0009718	anthocyanin biosynthetic process	PH_DC242678	PH_DC242678		0.00019	0.00475	6.1448	12.3617	dihydroflavonol 4-reductase
GO:0009718	anthocyanin biosynthetic process	PH_CV299814	PH_CV299814		0.00019	0.00475	6.1448	12.3617	null
GO:0009718	anthocyanin biosynthetic process	PH_TC1592	PH_TC1592		0.00019	0.00475	6.1448	12.3617	null
GO:0009718	anthocyanin biosynthetic process	PH_DY344660	PH_DY344660		0.00019	0.00475	6.1448	12.3617	leucoanthocyanidin dioxygenase
GO:0006835	dicarboxylic acid transport	PH_DY396158	PH_DY396158		0.00023	0.00492857	7.39651	12.0861	uncoupling protein 5
GO:0006835	dicarboxylic acid transport	PH_DC241831	PH_DC241831		0.00023	0.00492857	7.39651	12.0861	uncoupling protein 5
GO:0006835	dicarboxylic acid transport	PH_TC2836	PH_TC2836		0.00023	0.00492857	7.39651	12.0861	uncoupling protein 5
GO:0006835	dicarboxylic acid transport	PH_CV292941	PH_CV292941		0.00023	0.00492857	7.39651	12.0861	null
GO:0006835	dicarboxylic acid transport	PH_DC242319	PH_DC242319		0.00023	0.00492857	7.39651	12.0861	tonoplast dicarboxylate transporter
GO:0010077	maintenance of inflorescence meristem identity	PH_TC1587	PH_TC1587		0.00023	0.00492857	7.39651	12.0861	AGAMOUS-like 42
GO:0010077	maintenance of inflorescence meristem identity	PH_TC1494	PH_TC1494		0.00023	0.00492857	7.39651	12.0861	floral meristem identity control protein LEAFY (LFY)
GO:0010077	maintenance of inflorescence meristem identity	PH_TC1585	PH_TC1585		0.00023	0.00492857	7.39651	12.0861	K-box region and MADS-box transcription factor family protein
GO:0010077	maintenance of inflorescence meristem identity	SL_TC214862	PUT-159a-Petunia_x_hybrida-6879		0.00023	0.00492857	7.39651	12.0861	K-box region and MADS-box transcription factor family protein
GO:0010077	maintenance of inflorescence meristem identity	Pepper_TC8091	Pepper_TC8091		0.00023	0.00492857	7.39651	12.0861	K-box region and MADS-box transcription factor family protein
GO:0009686	gibberellin biosynthetic process	PH_TC2445	PH_TC2445		0.00042	0.00741176	8.87582	11.2173	ent-kaurenoic acid hydroxylase 2
GO:0009686	gibberellin biosynthetic process	PH_DC242278	PH_DC242278		0.00042	0.00741176	8.87582	11.2173	null
GO:0009686	gibberellin biosynthetic process	PH_TC2825	PH_TC2825		0.00042	0.00741176	8.87582	11.2173	ent-kaurenoic acid hydroxylase 2
GO:0009686	gibberellin biosynthetic process	PH_CV301079	PH_CV301079		0.00042	0.00741176	8.87582	11.2173	ent-kaurenoic acid hydroxylase 2
GO:0010582	floral meristem determinacy	PH_TC1494	PH_TC1494		0.00042	0.00741176	8.87582	11.2173	floral meristem identity control protein LEAFY (LFY)
GO:0010582	floral meristem determinacy	PH_TC1585	PH_TC1585		0.00042	0.00741176	8.87582	11.2173	K-box region and MADS-box transcription factor family protein
GO:0010582	floral meristem determinacy	SL_TC214862	PUT-159a-Petunia_x_hybrida-6879		0.00042	0.00741176	8.87582	11.2173	K-box region and MADS-box transcription factor family protein
GO:0010582	floral meristem determinacy	Pepper_TC8091	Pepper_TC8091		0.00042	0.00741176	8.87582	11.2173	K-box region and MADS-box transcription factor family protein
GO:0006073	cellular glucan metabolic process	PH_TC1921	Pepper_TC9162		0.00069	0.0115	3.24725	10.5011	xyloglucan endotransglucosylase/hydrolase 16
GO:0006073	cellular glucan metabolic process	Pepper_TC9162	Pepper_TC9162		0.00069	0.0115	3.24725	10.5011	xyloglucan endotransglucosylase/hydrolase 16
GO:0006073	cellular glucan metabolic process	SL_TC210693	Pepper_TC9162		0.00069	0.0115	3.24725	10.5011	xyloglucan endotransglucosylase/hydrolase 16
GO:0006073	cellular glucan metabolic process	Pepper_TC9653	Pepper_TC9162		0.00069	0.0115	3.24725	10.5011	xyloglucan endotransglucosylase/hydrolase 16
GO:0006073	cellular glucan metabolic process	PH_TC2153	PH_TC2153		0.00069	0.0115	3.24725	10.5011	xyloglucan endotransglycosylase 6
GO:0006073	cellular glucan metabolic process	SL_TC214285	PH_TC2153		0.00069	0.0115	3.24725	10.5011	xyloglucan endotransglycosylase 6
GO:0006073	cellular glucan metabolic process	PH_CV293192	PH_CV293192		0.00069	0.0115	3.24725	10.5011	xyloglucan endotransglycosylase 6
GO:0006073	cellular glucan metabolic process	PH_CV295173	PH_CV295173		0.00069	0.0115	3.24725	10.5011	xyloglucan endotransglycosylase 6
GO:0006073	cellular glucan metabolic process	SL_TC197982	Pepper_CA521251		0.00069	0.0115	3.24725	10.5011	xyloglucan endotransglucosylase/hydrolase 8
GO:0006073	cellular glucan metabolic process	PH_TC2621	PH_TC2621		0.00069	0.0115	3.24725	10.5011	xyloglucan endotransglucosylase/hydrolase 16
GO:0006073	cellular glucan metabolic process	PH_DY395371	PUT-159a-Petunia_x_hybrida-3078		0.00069	0.0115	3.24725	10.5011	beta-amylase 1
GO:0006073	cellular glucan metabolic process	SL_TC192395	PH_TC1977		0.00069	0.0115	3.24725	10.5011	xyloglucan endotransglucosylase/hydrolase 25
GO:0006073	cellular glucan metabolic process	PH_CV292964	PH_CV292964		0.00069	0.0115	3.24725	10.5011	xyloglucan endotransglucosylase/hydrolase 5
GO:0006073	cellular glucan metabolic process	PH_CV298268	PH_CV298268		0.00069	0.0115	3.24725	10.5011	xyloglucan endotransglucosylase/hydrolase 30
GO:0016114	terpenoid biosynthetic process	SL_TC191408	PUT-159a-Petunia_x_hybrida-2888		0.00077	0.0121579	5.23039	10.3429	phytoene desaturase 3
GO:0016114	terpenoid biosynthetic process	SL_TC194493	PUT-159a-Petunia_x_hybrida-2888		0.00077	0.0121579	5.23039	10.3429	phytoene desaturase 3
GO:0016114	terpenoid biosynthetic process	PH_TC2142	PUT-159a-Petunia_x_hybrida-2888		0.00077	0.0121579	5.23039	10.3429	phytoene desaturase 3
GO:0016114	terpenoid biosynthetic process	PH_CV301281	Pepper_TC8113		0.00077	0.0121579	5.23039	10.3429	beta-carotene hydroxylase 2
GO:0016114	terpenoid biosynthetic process	PH_TC2445	PH_TC2445		0.00077	0.0121579	5.23039	10.3429	ent-kaurenoic acid hydroxylase 2
GO:0016114	terpenoid biosynthetic process	PH_DC240550	PH_DC240550		0.00077	0.0121579	5.23039	10.3429	4-hydroxy-3-methylbut-2-enyl diphosphate reductase
GO:0016114	terpenoid biosynthetic process	PH_DC242278	PH_DC242278		0.00077	0.0121579	5.23039	10.3429	null
GO:0016114	terpenoid biosynthetic process	PH_CV299140	PUT-159a-Petunia_x_hybrida-3130		0.00077	0.0121579	5.23039	10.3429	Deoxyxylulose-5-phosphate synthase
GO:0016114	terpenoid biosynthetic process	PH_TC2825	PH_TC2825		0.00077	0.0121579	5.23039	10.3429	ent-kaurenoic acid hydroxylase 2
GO:0016114	terpenoid biosynthetic process	PH_CV293027	PUT-159a-Petunia_x_hybrida-9435		0.00077	0.0121579	5.23039	10.3429	Deoxyxylulose-5-phosphate synthase
GO:0016114	terpenoid biosynthetic process	PH_DC240963	PH_DC240963		0.00077	0.0121579	5.23039	10.3429	4-hydroxy-3-methylbut-2-enyl diphosphate reductase
GO:0016114	terpenoid biosynthetic process	PH_DY344667	PUT-159a-Petunia_x_hybrida-2547		0.00077	0.0121579	5.23039	10.3429	carotenoid cleavage dioxygenase 1
GO:0016114	terpenoid biosynthetic process	PH_CV301079	PH_CV301079		0.00077	0.0121579	5.23039	10.3429	ent-kaurenoic acid hydroxylase 2
GO:0010220	positive regulation of vernalization response	PH_TC1585	PH_TC1585		0.00159	0.02385	9.98529	9.29676	K-box region and MADS-box transcription factor family protein
GO:0010220	positive regulation of vernalization response	SL_TC214862	PUT-159a-Petunia_x_hybrida-6879		0.00159	0.02385	9.98529	9.29676	K-box region and MADS-box transcription factor family protein
GO:0010220	positive regulation of vernalization response	Pepper_TC8091	Pepper_TC8091		0.00159	0.02385	9.98529	9.29676	K-box region and MADS-box transcription factor family protein
GO:0006355	regulation of transcription, DNA-dependent	PH_CV299824	PH_CV299824		0.00244	0.0348571	1.65131	8.6789	B-box zinc finger family protein
GO:0006355	regulation of transcription, DNA-dependent	PH_TC1587	PH_TC1587		0.00244	0.0348571	1.65131	8.6789	AGAMOUS-like 42
GO:0006355	regulation of transcription, DNA-dependent	PH_TC3261	PUT-159a-Petunia_x_hybrida-2756		0.00244	0.0348571	1.65131	8.6789	basic helix-loop-helix (bHLH) DNA-binding superfamily protein
GO:0006355	regulation of transcription, DNA-dependent	PH_DC239645	PH_DC239645		0.00244	0.0348571	1.65131	8.6789	homeobox protein 2
GO:0006355	regulation of transcription, DNA-dependent	PH_CV300081	PH_CV300081		0.00244	0.0348571	1.65131	8.6789	erf domain protein 9
GO:0006355	regulation of transcription, DNA-dependent	PH_CV299889	PUT-159a-Petunia_x_hybrida-2850		0.00244	0.0348571	1.65131	8.6789	Integrase-type DNA-binding superfamily protein
GO:0006355	regulation of transcription, DNA-dependent	PH_DY395792	Pepper_CA525273		0.00244	0.0348571	1.65131	8.6789	K-box region and MADS-box transcription factor family protein
GO:0006355	regulation of transcription, DNA-dependent	PH_TC1584	PH_TC1584		0.00244	0.0348571	1.65131	8.6789	myb domain protein 113
GO:0006355	regulation of transcription, DNA-dependent	PH_TC1494	PH_TC1494		0.00244	0.0348571	1.65131	8.6789	floral meristem identity control protein LEAFY (LFY)
GO:0006355	regulation of transcription, DNA-dependent	PH_DC242833	PUT-159a-Petunia_x_hybrida-912		0.00244	0.0348571	1.65131	8.6789	myb domain protein 70
GO:0006355	regulation of transcription, DNA-dependent	PH_DC242289	PH_DC242289		0.00244	0.0348571	1.65131	8.6789	auxin response factor 19
GO:0006355	regulation of transcription, DNA-dependent	Pepper_CO908438	Pepper_CO908438		0.00244	0.0348571	1.65131	8.6789	K-box region and MADS-box transcription factor family protein
GO:0006355	regulation of transcription, DNA-dependent	PH_TC3359	PH_TC3359		0.00244	0.0348571	1.65131	8.6789	tubby like protein 2
GO:0006355	regulation of transcription, DNA-dependent	PH_TC1814	PH_TC1814		0.00244	0.0348571	1.65131	8.6789	WRKY DNA-binding protein 40
GO:0006355	regulation of transcription, DNA-dependent	PH_CV300055	PH_CV300055		0.00244	0.0348571	1.65131	8.6789	phytochrome interacting factor 4
GO:0006355	regulation of transcription, DNA-dependent	PH_EB175087	PH_EB175087		0.00244	0.0348571	1.65131	8.6789	myb domain protein 3
GO:0006355	regulation of transcription, DNA-dependent	PH_CV299212	PH_CV299212		0.00244	0.0348571	1.65131	8.6789	B-box type zinc finger family protein
GO:0006355	regulation of transcription, DNA-dependent	PH_CV299297	PH_CV299297		0.00244	0.0348571	1.65131	8.6789	indole-3-acetic acid 7
GO:0006355	regulation of transcription, DNA-dependent	PH_EB174416	PH_EB174416		0.00244	0.0348571	1.65131	8.6789	null
GO:0006355	regulation of transcription, DNA-dependent	PH_TC3454	PH_TC3454		0.00244	0.0348571	1.65131	8.6789	WRKY DNA-binding protein 40
GO:0006355	regulation of transcription, DNA-dependent	PH_TC2951	PH_TC2951		0.00244	0.0348571	1.65131	8.6789	NAC (No Apical Meristem) domain transcriptional regulator superfamily protein
GO:0006355	regulation of transcription, DNA-dependent	PH_CV293532	PH_CV293532		0.00244	0.0348571	1.65131	8.6789	null
GO:0006355	regulation of transcription, DNA-dependent	SL_TZXHR96TR	PH_TC1448		0.00244	0.0348571	1.65131	8.6789	null
GO:0006355	regulation of transcription, DNA-dependent	PH_CV300223	Pepper_BM065641		0.00244	0.0348571	1.65131	8.6789	BIG PETAL P
GO:0006355	regulation of transcription, DNA-dependent	PH_CV299220	PH_CV299220		0.00244	0.0348571	1.65131	8.6789	WRKY DNA-binding protein 34
GO:0006355	regulation of transcription, DNA-dependent	PH_CV298493	PUT-159a-Petunia_x_hybrida-9989		0.00244	0.0348571	1.65131	8.6789	auxin response factor 19
GO:0006355	regulation of transcription, DNA-dependent	PH_TC2038	PH_TC2038		0.00244	0.0348571	1.65131	8.6789	CONSTANS-like 5
GO:0006355	regulation of transcription, DNA-dependent	PH_DW177126	PH_DW177126		0.00244	0.0348571	1.65131	8.6789	CONSTANS-like 5
GO:0006355	regulation of transcription, DNA-dependent	PH_TC1971	PH_TC1971		0.00244	0.0348571	1.65131	8.6789	Homeodomain-like superfamily protein
GO:0006355	regulation of transcription, DNA-dependent	SL_BP906262	PH_TC1971		0.00244	0.0348571	1.65131	8.6789	null
GO:0006355	regulation of transcription, DNA-dependent	SL_DB713751	PH_TC1971		0.00244	0.0348571	1.65131	8.6789	null
GO:0006355	regulation of transcription, DNA-dependent	SL_TC195868	PH_TC1971		0.00244	0.0348571	1.65131	8.6789	Homeodomain-like superfamily protein
GO:0006355	regulation of transcription, DNA-dependent	PH_TC1585	PH_TC1585		0.00244	0.0348571	1.65131	8.6789	K-box region and MADS-box transcription factor family protein
GO:0006355	regulation of transcription, DNA-dependent	PH_TC1558	PH_TC1558		0.00244	0.0348571	1.65131	8.6789	AGAMOUS-like 19
GO:0006355	regulation of transcription, DNA-dependent	SL_TC214862	PUT-159a-Petunia_x_hybrida-6879		0.00244	0.0348571	1.65131	8.6789	K-box region and MADS-box transcription factor family protein
GO:0006355	regulation of transcription, DNA-dependent	PH_CV300112	PH_CV300112		0.00244	0.0348571	1.65131	8.6789	AUX/IAA transcriptional regulator family protein
GO:0006355	regulation of transcription, DNA-dependent	PH_CV298820	PH_CV298820		0.00244	0.0348571	1.65131	8.6789	cycling DOF factor 3
GO:0006355	regulation of transcription, DNA-dependent	PH_CV297566	PUT-159a-Petunia_x_hybrida-2522		0.00244	0.0348571	1.65131	8.6789	basic helix-loop-helix (bHLH) DNA-binding family protein
GO:0006355	regulation of transcription, DNA-dependent	Potato_CV503041	PUT-159a-Petunia_x_hybrida-2522		0.00244	0.0348571	1.65131	8.6789	basic helix-loop-helix (bHLH) DNA-binding family protein
GO:0006355	regulation of transcription, DNA-dependent	PH_CV294273	PH_CV294273		0.00244	0.0348571	1.65131	8.6789	jasmonate-zim-domain protein 1
GO:0006355	regulation of transcription, DNA-dependent	PH_DC240474	PUT-159a-Petunia_x_hybrida-3156		0.00244	0.0348571	1.65131	8.6789	myb domain protein 70
GO:0006355	regulation of transcription, DNA-dependent	PH_TC2028	PH_TC2028		0.00244	0.0348571	1.65131	8.6789	Integrase-type DNA-binding superfamily protein
GO:0006355	regulation of transcription, DNA-dependent	PH_CV299049	PH_CV299049		0.00244	0.0348571	1.65131	8.6789	Homeodomain-like superfamily protein
GO:0006355	regulation of transcription, DNA-dependent	Pepper_TC8091	Pepper_TC8091		0.00244	0.0348571	1.65131	8.6789	K-box region and MADS-box transcription factor family protein
GO:0006355	regulation of transcription, DNA-dependent	PH_TC1575	PUT-159a-Petunia_x_hybrida-9545		0.00244	0.0348571	1.65131	8.6789	null
GO:0006355	regulation of transcription, DNA-dependent	PH_TC2314	PH_TC2314		0.00244	0.0348571	1.65131	8.6789	BIG PETAL P
GO:0006355	regulation of transcription, DNA-dependent	PH_TC1520	PH_TC1520		0.00244	0.0348571	1.65131	8.6789	NAC domain containing protein 100
GO:0006355	regulation of transcription, DNA-dependent	PH_DW177165	PH_DW177165		0.00244	0.0348571	1.65131	8.6789	indole-3-acetic acid 7
GO:0006355	regulation of transcription, DNA-dependent	PH_TC2364	PH_TC2364		0.00244	0.0348571	1.65131	8.6789	basic helix-loop-helix (bHLH) DNA-binding superfamily protein
GO:0006355	regulation of transcription, DNA-dependent	PH_CV292738	PH_CV292738		0.00244	0.0348571	1.65131	8.6789	DNA glycosylase superfamily protein
GO:0006355	regulation of transcription, DNA-dependent	PH_EB174438	PH_EB174438		0.00244	0.0348571	1.65131	8.6789	Homeodomain-like superfamily protein
GO:0006355	regulation of transcription, DNA-dependent	PH_TC2961	PH_TC2961		0.00244	0.0348571	1.65131	8.6789	B-box zinc finger family protein
GO:0006355	regulation of transcription, DNA-dependent	SL_BP904680	PH_TC2961		0.00244	0.0348571	1.65131	8.6789	B-box zinc finger family protein
GO:0071310	cellular response to organic substance	PH_CV299585	PH_CV299585		0.00269	0.0366818	1.79915	8.53818	null
GO:0071310	cellular response to organic substance	Pepper_TC10705	Pepper_TC10705		0.00269	0.0366818	1.79915	8.53818	general regulatory factor 11
GO:0071310	cellular response to organic substance	PH_CV300081	PH_CV300081		0.00269	0.0366818	1.79915	8.53818	erf domain protein 9
GO:0071310	cellular response to organic substance	PH_TC1638	PH_TC1638		0.00269	0.0366818	1.79915	8.53818	RmlC-like cupins superfamily protein
GO:0071310	cellular response to organic substance	PH_TC1952	PUT-159a-Petunia_x_hybrida-6446		0.00269	0.0366818	1.79915	8.53818	ethylene-forming enzyme
GO:0071310	cellular response to organic substance	PH_TC2566	PUT-159a-Petunia_x_hybrida-6446		0.00269	0.0366818	1.79915	8.53818	ethylene-forming enzyme
GO:0071310	cellular response to organic substance	PH_DC241933	PH_DC241933		0.00269	0.0366818	1.79915	8.53818	ethylene-forming enzyme
GO:0071310	cellular response to organic substance	PH_TC2153	PH_TC2153		0.00269	0.0366818	1.79915	8.53818	xyloglucan endotransglycosylase 6
GO:0071310	cellular response to organic substance	SL_TC214285	PH_TC2153		0.00269	0.0366818	1.79915	8.53818	xyloglucan endotransglycosylase 6
GO:0071310	cellular response to organic substance	PH_CV299889	PUT-159a-Petunia_x_hybrida-2850		0.00269	0.0366818	1.79915	8.53818	Integrase-type DNA-binding superfamily protein
GO:0071310	cellular response to organic substance	PH_TC1494	PH_TC1494		0.00269	0.0366818	1.79915	8.53818	floral meristem identity control protein LEAFY (LFY)
GO:0071310	cellular response to organic substance	PH_DC242289	PH_DC242289		0.00269	0.0366818	1.79915	8.53818	auxin response factor 19
GO:0071310	cellular response to organic substance	PH_CV299814	PH_CV299814		0.00269	0.0366818	1.79915	8.53818	null
GO:0071310	cellular response to organic substance	PH_CV300762	PH_CV300762		0.00269	0.0366818	1.79915	8.53818	plant U-box 9
GO:0071310	cellular response to organic substance	PH_TC1753	PUT-159a-Petunia_x_hybrida-7587		0.00269	0.0366818	1.79915	8.53818	RmlC-like cupins superfamily protein
GO:0071310	cellular response to organic substance	PH_CV299297	PH_CV299297		0.00269	0.0366818	1.79915	8.53818	indole-3-acetic acid 7
GO:0071310	cellular response to organic substance	PH_DC240186	PH_DC240186		0.00269	0.0366818	1.79915	8.53818	MAP kinase kinase 9
GO:0071310	cellular response to organic substance	PH_CV298224	PH_CV298224		0.00269	0.0366818	1.79915	8.53818	calcium-dependent protein kinase 4
GO:0071310	cellular response to organic substance	PH_CV298493	PUT-159a-Petunia_x_hybrida-9989		0.00269	0.0366818	1.79915	8.53818	auxin response factor 19
GO:0071310	cellular response to organic substance	PH_CV300112	PH_CV300112		0.00269	0.0366818	1.79915	8.53818	AUX/IAA transcriptional regulator family protein
GO:0071310	cellular response to organic substance	PH_CV293930	PH_CV293930		0.00269	0.0366818	1.79915	8.53818	ethylene-forming enzyme
GO:0071310	cellular response to organic substance	PH_TC1568	PUT-159a-Petunia_x_hybrida-1024		0.00269	0.0366818	1.79915	8.53818	ethylene-forming enzyme
GO:0071310	cellular response to organic substance	PH_TC2028	PH_TC2028		0.00269	0.0366818	1.79915	8.53818	Integrase-type DNA-binding superfamily protein
GO:0071310	cellular response to organic substance	PH_TC3634	PH_TC3634		0.00269	0.0366818	1.79915	8.53818	RmlC-like cupins superfamily protein
GO:0071310	cellular response to organic substance	PH_TC1592	PH_TC1592		0.00269	0.0366818	1.79915	8.53818	null
GO:0071310	cellular response to organic substance	PH_DC241978	PH_DC241978		0.00269	0.0366818	1.79915	8.53818	hexokinase 1
GO:0071310	cellular response to organic substance	PH_DW177165	PH_DW177165		0.00269	0.0366818	1.79915	8.53818	indole-3-acetic acid 7
GO:0055114	oxidation-reduction process	PH_TC2484	PH_TC2484		0.00342	0.0446087	1.33658	8.19179	cytochrome B5 isoform D
GO:0055114	oxidation-reduction process	PH_TC2013	PUT-159a-Petunia_x_hybrida-7389		0.00342	0.0446087	1.33658	8.19179	fatty acid desaturase 2
GO:0055114	oxidation-reduction process	SL_TC191408	PUT-159a-Petunia_x_hybrida-2888		0.00342	0.0446087	1.33658	8.19179	phytoene desaturase 3
GO:0055114	oxidation-reduction process	SL_TC194493	PUT-159a-Petunia_x_hybrida-2888		0.00342	0.0446087	1.33658	8.19179	phytoene desaturase 3
GO:0055114	oxidation-reduction process	PH_TC2142	PUT-159a-Petunia_x_hybrida-2888		0.00342	0.0446087	1.33658	8.19179	phytoene desaturase 3
GO:0055114	oxidation-reduction process	PH_TC1597	PUT-159a-Petunia_x_hybrida-9842		0.00342	0.0446087	1.33658	8.19179	alcohol dehydrogenase 1
GO:0055114	oxidation-reduction process	PH_CV301281	Pepper_TC8113		0.00342	0.0446087	1.33658	8.19179	beta-carotene hydroxylase 2
GO:0055114	oxidation-reduction process	PH_DC242543	PH_DC242543		0.00342	0.0446087	1.33658	8.19179	pyruvate dehydrogenase E1 alpha
GO:0055114	oxidation-reduction process	PH_TC3257	PH_TC3257		0.00342	0.0446087	1.33658	8.19179	NAD(P)-binding Rossmann-fold superfamily protein
GO:0055114	oxidation-reduction process	PH_DC241575	PH_DC241575		0.00342	0.0446087	1.33658	8.19179	fructose-bisphosphate aldolase 2
GO:0055114	oxidation-reduction process	PH_CV301006	PH_CV301006		0.00342	0.0446087	1.33658	8.19179	Polyketide synthase, enoylreductase family protein
GO:0055114	oxidation-reduction process	PH_DC242512	PUT-159a-Petunia_x_hybrida-9672		0.00342	0.0446087	1.33658	8.19179	fatty acid desaturase 2
GO:0055114	oxidation-reduction process	PH_DC241372	PH_DC241372		0.00342	0.0446087	1.33658	8.19179	Laccase/Diphenol oxidase family protein
GO:0055114	oxidation-reduction process	PH_TC1482	PH_TC1482		0.00342	0.0446087	1.33658	8.19179	cytochrome P450, family 71, subfamily B, polypeptide 34
GO:0055114	oxidation-reduction process	PH_TC1952	PUT-159a-Petunia_x_hybrida-6446		0.00342	0.0446087	1.33658	8.19179	ethylene-forming enzyme
GO:0055114	oxidation-reduction process	PH_TC2566	PUT-159a-Petunia_x_hybrida-6446		0.00342	0.0446087	1.33658	8.19179	ethylene-forming enzyme
GO:0055114	oxidation-reduction process	PH_DC241933	PH_DC241933		0.00342	0.0446087	1.33658	8.19179	ethylene-forming enzyme
GO:0055114	oxidation-reduction process	PH_DC242678	PH_DC242678		0.00342	0.0446087	1.33658	8.19179	dihydroflavonol 4-reductase
GO:0055114	oxidation-reduction process	PH_TC3428	PH_TC3428		0.00342	0.0446087	1.33658	8.19179	gibberellin 2-oxidase
GO:0055114	oxidation-reduction process	PH_TC1730	PH_TC1730		0.00342	0.0446087	1.33658	8.19179	2-oxoglutarate (2OG) and Fe(II)-dependent oxygenase superfamily protein
GO:0055114	oxidation-reduction process	PH_TC2445	PH_TC2445		0.00342	0.0446087	1.33658	8.19179	ent-kaurenoic acid hydroxylase 2
GO:0055114	oxidation-reduction process	PH_DC240550	PH_DC240550		0.00342	0.0446087	1.33658	8.19179	4-hydroxy-3-methylbut-2-enyl diphosphate reductase
GO:0055114	oxidation-reduction process	PH_CV300876	PH_CV300876		0.00342	0.0446087	1.33658	8.19179	Ribulose bisphosphate carboxylase (small chain) family protein
GO:0055114	oxidation-reduction process	PH_TC2590	Pepper_CA516580		0.00342	0.0446087	1.33658	8.19179	Pyridine nucleotide-disulphide oxidoreductase family protein
GO:0055114	oxidation-reduction process	PH_DC242235	PH_DC242235		0.00342	0.0446087	1.33658	8.19179	Peroxidase superfamily protein
GO:0055114	oxidation-reduction process	PH_DC242278	PH_DC242278		0.00342	0.0446087	1.33658	8.19179	null
GO:0055114	oxidation-reduction process	PH_CV297408	PUT-159a-Petunia_x_hybrida-2771		0.00342	0.0446087	1.33658	8.19179	Oxidoreductase family protein
GO:0055114	oxidation-reduction process	SL_BP894495	PUT-159a-Petunia_x_hybrida-2771		0.00342	0.0446087	1.33658	8.19179	null
GO:0055114	oxidation-reduction process	PH_TC3213	PUT-159a-Petunia_x_hybrida-7580		0.00342	0.0446087	1.33658	8.19179	2Fe-2S ferredoxin-like superfamily protein
GO:0055114	oxidation-reduction process	PH_TC2847	PUT-159a-Petunia_x_hybrida-6525		0.00342	0.0446087	1.33658	8.19179	Fatty acid hydroxylase superfamily
GO:0055114	oxidation-reduction process	SL_AW929555	PUT-159a-Petunia_x_hybrida-6525		0.00342	0.0446087	1.33658	8.19179	null
GO:0055114	oxidation-reduction process	PH_TC1462	PH_TC1462		0.00342	0.0446087	1.33658	8.19179	Cytochrome P450 superfamily protein
GO:0055114	oxidation-reduction process	PH_DC242066	PUT-159a-Petunia_x_hybrida-3482		0.00342	0.0446087	1.33658	8.19179	fatty acid desaturase 2
GO:0055114	oxidation-reduction process	PH_CV297360	PH_CV297360		0.00342	0.0446087	1.33658	8.19179	aldehyde dehydrogenase 11A3
GO:0055114	oxidation-reduction process	PH_DC242510	PH_DC242510		0.00342	0.0446087	1.33658	8.19179	fatty acid desaturase 2
GO:0055114	oxidation-reduction process	PH_DC242216	PH_DC242216		0.00342	0.0446087	1.33658	8.19179	catalase 2
GO:0055114	oxidation-reduction process	PH_CV301125	PH_CV301125		0.00342	0.0446087	1.33658	8.19179	NAD(P)-binding Rossmann-fold superfamily protein
GO:0055114	oxidation-reduction process	PH_DC241281	PUT-159a-Petunia_x_hybrida-7350		0.00342	0.0446087	1.33658	8.19179	cytochrome P450, family 71, subfamily A, polypeptide 25
GO:0055114	oxidation-reduction process	PH_DC242074	PH_DC242074		0.00342	0.0446087	1.33658	8.19179	fatty acid desaturase 2
GO:0055114	oxidation-reduction process	PH_DC240393	PUT-159a-Petunia_x_hybrida-9664		0.00342	0.0446087	1.33658	8.19179	thioredoxin F-type 1
GO:0055114	oxidation-reduction process	PH_DY395963	Pepper_TC7575		0.00342	0.0446087	1.33658	8.19179	lipoxygenase 1
GO:0055114	oxidation-reduction process	SL_TC204794	PUT-159a-Petunia_x_hybrida-8538		0.00342	0.0446087	1.33658	8.19179	GroES-like zinc-binding dehydrogenase family protein
GO:0055114	oxidation-reduction process	PH_TC1899	PH_TC1899		0.00342	0.0446087	1.33658	8.19179	Oxidoreductase family protein
GO:0055114	oxidation-reduction process	SL_TC195034	PH_TC1899		0.00342	0.0446087	1.33658	8.19179	Oxidoreductase family protein
GO:0055114	oxidation-reduction process	PH_CV298390	PH_CV298390		0.00342	0.0446087	1.33658	8.19179	null
GO:0055114	oxidation-reduction process	SL_DB686453	PH_DC241900		0.00342	0.0446087	1.33658	8.19179	null
GO:0055114	oxidation-reduction process	PH_CV300673	Pepper_TC9956		0.00342	0.0446087	1.33658	8.19179	cytochrome P450, family 72, subfamily A, polypeptide 15
GO:0055114	oxidation-reduction process	PH_TC2261	Pepper_TC7576		0.00342	0.0446087	1.33658	8.19179	fructose-bisphosphate aldolase 2
GO:0055114	oxidation-reduction process	PH_CV297567	PH_CV297567		0.00342	0.0446087	1.33658	8.19179	photosystem II subunit O-2
GO:0055114	oxidation-reduction process	PH_TC2439	PUT-159a-Petunia_x_hybrida-9486		0.00342	0.0446087	1.33658	8.19179	catalase 2
GO:0055114	oxidation-reduction process	PH_DC242477	PUT-159a-Petunia_x_hybrida-2053		0.00342	0.0446087	1.33658	8.19179	fructose-bisphosphate aldolase 2
GO:0055114	oxidation-reduction process	PH_TC2825	PH_TC2825		0.00342	0.0446087	1.33658	8.19179	ent-kaurenoic acid hydroxylase 2
GO:0055114	oxidation-reduction process	PH_TC1858	PH_TC1858		0.00342	0.0446087	1.33658	8.19179	null
GO:0055114	oxidation-reduction process	PH_DC239615	PH_DC239615		0.00342	0.0446087	1.33658	8.19179	HSP70-interacting protein 1
GO:0055114	oxidation-reduction process	SL_TC215768	PUT-159a-Petunia_x_hybrida-1210066		0.00342	0.0446087	1.33658	8.19179	plasma membrane intrinsic protein 3
GO:0055114	oxidation-reduction process	SL_DB726452	PH_TC3296		0.00342	0.0446087	1.33658	8.19179	null
GO:0055114	oxidation-reduction process	SL_TC211054	PH_TC3296		0.00342	0.0446087	1.33658	8.19179	Oxidoreductase, zinc-binding dehydrogenase family protein
GO:0055114	oxidation-reduction process	SL_AW399066	PH_TC3296		0.00342	0.0446087	1.33658	8.19179	Oxidoreductase, zinc-binding dehydrogenase family protein
GO:0055114	oxidation-reduction process	PH_TC3296	PH_TC3296		0.00342	0.0446087	1.33658	8.19179	Oxidoreductase, zinc-binding dehydrogenase family protein
GO:0055114	oxidation-reduction process	PH_CV300891	PH_CV300891		0.00342	0.0446087	1.33658	8.19179	post-illumination chlorophyll fluorescence increase
GO:0055114	oxidation-reduction process	PH_TC2148	PH_TC2148		0.00342	0.0446087	1.33658	8.19179	null
GO:0055114	oxidation-reduction process	PH_TC1671	PH_TC1671		0.00342	0.0446087	1.33658	8.19179	fatty acid desaturase 2
GO:0055114	oxidation-reduction process	PH_DC242550	PH_DC242550		0.00342	0.0446087	1.33658	8.19179	SKU5 similar 12
GO:0055114	oxidation-reduction process	PH_TC3489	PUT-159a-Petunia_x_hybrida-9184		0.00342	0.0446087	1.33658	8.19179	fructose-bisphosphate aldolase 2
GO:0055114	oxidation-reduction process	SL_TC204068	PUT-159a-Petunia_x_hybrida-3241		0.00342	0.0446087	1.33658	8.19179	NADH dehydrogenase (ubiquinone)s
GO:0055114	oxidation-reduction process	PH_CV293930	PH_CV293930		0.00342	0.0446087	1.33658	8.19179	ethylene-forming enzyme
GO:0055114	oxidation-reduction process	SL_TC204133	PH_DC242605		0.00342	0.0446087	1.33658	8.19179	catalase 2
GO:0055114	oxidation-reduction process	PH_DC242605	PH_DC242605		0.00342	0.0446087	1.33658	8.19179	catalase 2
GO:0055114	oxidation-reduction process	PH_TC3540	PUT-159a-Petunia_x_hybrida-110075		0.00342	0.0446087	1.33658	8.19179	Fatty acid/sphingolipid desaturase
GO:0055114	oxidation-reduction process	PH_CV298469	PUT-159a-Petunia_x_hybrida-1042		0.00342	0.0446087	1.33658	8.19179	null
GO:0055114	oxidation-reduction process	PH_TC3249	Pepper_TC8002		0.00342	0.0446087	1.33658	8.19179	photosystem II subunit O-2
GO:0055114	oxidation-reduction process	PH_TC1568	PUT-159a-Petunia_x_hybrida-1024		0.00342	0.0446087	1.33658	8.19179	ethylene-forming enzyme
GO:0055114	oxidation-reduction process	SL_TC209410	Pepper_CO907564		0.00342	0.0446087	1.33658	8.19179	microsomal glutathione s-transferase, putative
GO:0055114	oxidation-reduction process	PH_DC240963	PH_DC240963		0.00342	0.0446087	1.33658	8.19179	4-hydroxy-3-methylbut-2-enyl diphosphate reductase
GO:0055114	oxidation-reduction process	PH_CV300975	PH_CV300975		0.00342	0.0446087	1.33658	8.19179	Peroxidase superfamily protein
GO:0055114	oxidation-reduction process	PH_TC2081	PH_CV293018		0.00342	0.0446087	1.33658	8.19179	Ribulose bisphosphate carboxylase (small chain) family protein
GO:0055114	oxidation-reduction process	PH_TC2162	PUT-159a-Petunia_x_hybrida-9889		0.00342	0.0446087	1.33658	8.19179	Cytochrome P450 superfamily protein
GO:0055114	oxidation-reduction process	PH_CV297661	PUT-159a-Petunia_x_hybrida-9801		0.00342	0.0446087	1.33658	8.19179	myo-inositol oxygenase 5
GO:0055114	oxidation-reduction process	PH_DY344667	PUT-159a-Petunia_x_hybrida-2547		0.00342	0.0446087	1.33658	8.19179	carotenoid cleavage dioxygenase 1
GO:0055114	oxidation-reduction process	PH_CV301079	PH_CV301079		0.00342	0.0446087	1.33658	8.19179	ent-kaurenoic acid hydroxylase 2
GO:0055114	oxidation-reduction process	PH_CV292889	PH_CV292889		0.00342	0.0446087	1.33658	8.19179	ferric reduction oxidase 6
GO:0055114	oxidation-reduction process	PH_DC241879	PUT-159a-Petunia_x_hybrida-7147		0.00342	0.0446087	1.33658	8.19179	APS reductase 3
GO:0055114	oxidation-reduction process	SL_TC206070	PH_DC240698		0.00342	0.0446087	1.33658	8.19179	Peroxidase superfamily protein
GO:0055114	oxidation-reduction process	PH_DY344660	PH_DY344660		0.00342	0.0446087	1.33658	8.19179	leucoanthocyanidin dioxygenase
GO:0055114	oxidation-reduction process	PH_TC2917	PH_TC2917		0.00342	0.0446087	1.33658	8.19179	lipoxygenase 2
GO:0055114	oxidation-reduction process	PH_CV300271	PH_CV300271		0.00342	0.0446087	1.33658	8.19179	null
GO:0055114	oxidation-reduction process	SL_TC208965	PH_CV300271		0.00342	0.0446087	1.33658	8.19179	fructose-bisphosphate aldolase 2
GO:0055114	oxidation-reduction process	PH_TC1995	PH_CV300271		0.00342	0.0446087	1.33658	8.19179	fructose-bisphosphate aldolase 2
GO:0055114	oxidation-reduction process	PH_TC1447	PH_TC1447		0.00342	0.0446087	1.33658	8.19179	Cytochrome P450 superfamily protein
GO:0009826	unidimensional cell growth	PH_DC241817	PUT-159a-Petunia_x_hybrida-2896		0.00463	0.05556	2.56033	7.75477	expansin 11
GO:0009826	unidimensional cell growth	PH_TC3644	PH_TC3644		0.00463	0.05556	2.56033	7.75477	expansin 11
GO:0009826	unidimensional cell growth	PH_CV299173	PUT-159a-Petunia_x_hybrida-1050		0.00463	0.05556	2.56033	7.75477	calcium-dependent protein kinase 17
GO:0009826	unidimensional cell growth	PH_TC1524	PH_TC1524		0.00463	0.05556	2.56033	7.75477	expansin A4
GO:0009826	unidimensional cell growth	SL_TC207219	PUT-159a-Petunia_x_hybrida-3923		0.00463	0.05556	2.56033	7.75477	expansin 11
GO:0009826	unidimensional cell growth	PH_TC2764	PH_TC2764		0.00463	0.05556	2.56033	7.75477	expansin A8
GO:0009826	unidimensional cell growth	SL_TC191974	Pepper_CA524130		0.00463	0.05556	2.56033	7.75477	expansin A4
GO:0009826	unidimensional cell growth	PH_TC1512	Pepper_CA524130		0.00463	0.05556	2.56033	7.75477	expansin A4
GO:0009826	unidimensional cell growth	PH_CV292964	PH_CV292964		0.00463	0.05556	2.56033	7.75477	xyloglucan endotransglucosylase/hydrolase 5
GO:0009826	unidimensional cell growth	PH_TC2600	PH_TC2600		0.00463	0.05556	2.56033	7.75477	expansin 11
GO:0009826	unidimensional cell growth	PH_DC241880	Pepper_TC7985		0.00463	0.05556	2.56033	7.75477	expansin 11
GO:0009826	unidimensional cell growth	SL_TC194409	Pepper_TC7985		0.00463	0.05556	2.56033	7.75477	expansin 11
GO:0006633	fatty acid biosynthetic process	PH_TC2013	PUT-159a-Petunia_x_hybrida-7389		0.00519	0.0598846	2.4078	7.59005	fatty acid desaturase 2
GO:0006633	fatty acid biosynthetic process	PH_CV301281	Pepper_TC8113		0.00519	0.0598846	2.4078	7.59005	beta-carotene hydroxylase 2
GO:0006633	fatty acid biosynthetic process	PH_DC242512	PUT-159a-Petunia_x_hybrida-9672		0.00519	0.0598846	2.4078	7.59005	fatty acid desaturase 2
GO:0006633	fatty acid biosynthetic process	SL_BI207216	PH_CV296863		0.00519	0.0598846	2.4078	7.59005	null
GO:0006633	fatty acid biosynthetic process	PH_TC2847	PUT-159a-Petunia_x_hybrida-6525		0.00519	0.0598846	2.4078	7.59005	Fatty acid hydroxylase superfamily
GO:0006633	fatty acid biosynthetic process	SL_AW929555	PUT-159a-Petunia_x_hybrida-6525		0.00519	0.0598846	2.4078	7.59005	null
GO:0006633	fatty acid biosynthetic process	PH_DC242066	PUT-159a-Petunia_x_hybrida-3482		0.00519	0.0598846	2.4078	7.59005	fatty acid desaturase 2
GO:0006633	fatty acid biosynthetic process	PH_DC242510	PH_DC242510		0.00519	0.0598846	2.4078	7.59005	fatty acid desaturase 2
GO:0006633	fatty acid biosynthetic process	PH_DC242074	PH_DC242074		0.00519	0.0598846	2.4078	7.59005	fatty acid desaturase 2
GO:0006633	fatty acid biosynthetic process	PH_DY395963	Pepper_TC7575		0.00519	0.0598846	2.4078	7.59005	lipoxygenase 1
GO:0006633	fatty acid biosynthetic process	PH_CV301165	PH_CV301165		0.00519	0.0598846	2.4078	7.59005	3-ketoacyl-CoA synthase 4
GO:0006633	fatty acid biosynthetic process	PH_CV297715	Pepper_CA521890		0.00519	0.0598846	2.4078	7.59005	long chain acyl-CoA synthetase 9
GO:0006633	fatty acid biosynthetic process	PH_CV299152	Pepper_BM063324		0.00519	0.0598846	2.4078	7.59005	3-ketoacyl-CoA synthase 10
GO:0006633	fatty acid biosynthetic process	PH_TC1671	PH_TC1671		0.00519	0.0598846	2.4078	7.59005	fatty acid desaturase 2
GO:0006633	fatty acid biosynthetic process	PH_TC3540	PUT-159a-Petunia_x_hybrida-110075		0.00519	0.0598846	2.4078	7.59005	Fatty acid/sphingolipid desaturase
GO:0006633	fatty acid biosynthetic process	SL_TC209410	Pepper_CO907564		0.00519	0.0598846	2.4078	7.59005	microsomal glutathione s-transferase, putative
GO:0006633	fatty acid biosynthetic process	PH_TC2162	PUT-159a-Petunia_x_hybrida-9889		0.00519	0.0598846	2.4078	7.59005	Cytochrome P450 superfamily protein
GO:0006633	fatty acid biosynthetic process	PH_TC2917	PH_TC2917		0.00519	0.0598846	2.4078	7.59005	lipoxygenase 2
GO:0050691	regulation of defense response to virus by host	PH_TC1814	PH_TC1814		0.00563	0.0603214	13.3137	7.47265	WRKY DNA-binding protein 40
GO:0050691	regulation of defense response to virus by host	PH_TC3454	PH_TC3454		0.00563	0.0603214	13.3137	7.47265	WRKY DNA-binding protein 40
GO:0051453	regulation of intracellular pH	PH_TC1423	PH_TC1423		0.00563	0.0603214	13.3137	7.47265	H(+)-ATPase 1
GO:0051453	regulation of intracellular pH	PH_DC242319	PH_DC242319		0.00563	0.0603214	13.3137	7.47265	tonoplast dicarboxylate transporter
GO:0006636	unsaturated fatty acid biosynthetic process	PH_TC2013	PUT-159a-Petunia_x_hybrida-7389		0.00709	0.0709	6.65686	7.14	fatty acid desaturase 2
GO:0006636	unsaturated fatty acid biosynthetic process	PH_TC1671	PH_TC1671		0.00709	0.0709	6.65686	7.14	fatty acid desaturase 2
GO:0006636	unsaturated fatty acid biosynthetic process	SL_TC209410	Pepper_CO907564		0.00709	0.0709	6.65686	7.14	microsomal glutathione s-transferase, putative
GO:0045893	positive regulation of transcription, DNA-dependent	PH_TC1587	PH_TC1587		0.00989	0.0799091	2.82412	6.65981	AGAMOUS-like 42
GO:0045893	positive regulation of transcription, DNA-dependent	PH_DC242289	PH_DC242289		0.00989	0.0799091	2.82412	6.65981	auxin response factor 19
GO:0045893	positive regulation of transcription, DNA-dependent	PH_TC1585	PH_TC1585		0.00989	0.0799091	2.82412	6.65981	K-box region and MADS-box transcription factor family protein
GO:0045893	positive regulation of transcription, DNA-dependent	SL_TC214862	PUT-159a-Petunia_x_hybrida-6879		0.00989	0.0799091	2.82412	6.65981	K-box region and MADS-box transcription factor family protein
GO:0045893	positive regulation of transcription, DNA-dependent	PH_TC2028	PH_TC2028		0.00989	0.0799091	2.82412	6.65981	Integrase-type DNA-binding superfamily protein
GO:0045893	positive regulation of transcription, DNA-dependent	Pepper_TC8091	Pepper_TC8091		0.00989	0.0799091	2.82412	6.65981	K-box region and MADS-box transcription factor family protein
GO:0045893	positive regulation of transcription, DNA-dependent	PH_CV292738	PH_CV292738		0.00989	0.0799091	2.82412	6.65981	DNA glycosylase superfamily protein
GO:0034219	carbohydrate transmembrane transport	Pepper_TC9918	Pepper_TC9918		0.00989	0.0799091	2.82412	6.65981	Glucose-6-phosphate/phosphate translocator-related
GO:0034219	carbohydrate transmembrane transport	PH_TC3402	PH_TC3402		0.00989	0.0799091	2.82412	6.65981	Major facilitator superfamily protein
GO:0034219	carbohydrate transmembrane transport	PH_CV300769	PH_CV300769		0.00989	0.0799091	2.82412	6.65981	senescence-associated gene 29
GO:0034219	carbohydrate transmembrane transport	PH_TC2336	PH_TC2336		0.00989	0.0799091	2.82412	6.65981	senescence-associated gene 29
GO:0034219	carbohydrate transmembrane transport	PH_DC240680	PH_DC240680		0.00989	0.0799091	2.82412	6.65981	senescence-associated gene 29
GO:0034219	carbohydrate transmembrane transport	PH_DC241632	PH_DC241632		0.00989	0.0799091	2.82412	6.65981	polyol/monosaccharide transporter 5
GO:0034219	carbohydrate transmembrane transport	PH_CV299452	PUT-159a-Petunia_x_hybrida-6321		0.00989	0.0799091	2.82412	6.65981	glucose-6-phosphate/phosphate translocator 2

## Sheet: +DEX VS -DEX at 48h for up
GOID	GOTerm	AccessID	GeneSymbol	Description	P-Value	FDR	Enrichment	(-log2P)
GO:0007047	cellular cell wall organization	PH_DC240001	PH_DC240001		0.00023	0.0585	5.47781	12.0861	2.3749	methylesterase PCR A
GO:0007047	cellular cell wall organization	PH_TC2621	PH_TC2621		0.00023	0.0585	5.47781	12.0861	2.36217	xyloglucan endotransglucosylase/hydrolase 16
GO:0007047	cellular cell wall organization	PH_CV296112	PUT-159a-Petunia_x_hybrida-1320		0.00023	0.0585	5.47781	12.0861	2.40517	expansin B3
GO:0007047	cellular cell wall organization	PH_TC1532	PUT-159a-Petunia_x_hybrida-9958		0.00023	0.0585	5.47781	12.0861	2.10125	expansin A8
GO:0007047	cellular cell wall organization	Pepper_TC9162	Pepper_TC9162		0.00023	0.0585	5.47781	12.0861	2.04463	xyloglucan endotransglucosylase/hydrolase 16
GO:0007047	cellular cell wall organization	PH_TC1921	Pepper_TC9162		0.00023	0.0585	5.47781	12.0861	2.09447	xyloglucan endotransglucosylase/hydrolase 16
GO:0007047	cellular cell wall organization	SL_TC210693	Pepper_TC9162		0.00023	0.0585	5.47781	12.0861	2.29483	xyloglucan endotransglucosylase/hydrolase 16
GO:0007047	cellular cell wall organization	PH_CV300778	PUT-159a-Petunia_x_hybrida-85		0.00023	0.0585	5.47781	12.0861	3.46587	Cellulose-synthase-like C5
GO:0007047	cellular cell wall organization	PH_CV292964	PH_CV292964		0.00023	0.0585	5.47781	12.0861	3.04008	xyloglucan endotransglucosylase/hydrolase 5
GO:0007047	cellular cell wall organization	PH_TC3042	PUT-159a-Petunia_x_hybrida-9658		0.00023	0.0585	5.47781	12.0861	2.48091	reversibly glycosylated polypeptide 1
GO:0007047	cellular cell wall organization	PH_DC241841	PH_DC241841		0.00023	0.0585	5.47781	12.0861	2.18614	reversibly glycosylated polypeptide 1
GO:0007047	cellular cell wall organization	PH_TC3354	PUT-159a-Petunia_x_hybrida-3245		0.00023	0.0585	5.47781	12.0861	2.3423	null
GO:0007047	cellular cell wall organization	PH_CV297939	PUT-159a-Petunia_x_hybrida-3392		0.00023	0.0585	5.47781	12.0861	2.68262	null
GO:0018920	glyphosate metabolic process	PH_CV299294	PUT-159a-Petunia_x_hybrida-7358		0.00039	0.0585	50.2963	11.3242	3.03829	RNA 3'-terminal phosphate cyclase/enolpyruvate transferase, alpha/beta
GO:0018920	glyphosate metabolic process	PH_CV301215	PUT-159a-Petunia_x_hybrida-7358		0.00039	0.0585	50.2963	11.3242	3.14817	RNA 3'-terminal phosphate cyclase/enolpyruvate transferase, alpha/beta
GO:0018920	glyphosate metabolic process	PH_TC1446	PUT-159a-Petunia_x_hybrida-7358		0.00039	0.0585	50.2963	11.3242	4.00842	RNA 3'-terminal phosphate cyclase/enolpyruvate transferase, alpha/beta
GO:0018920	glyphosate metabolic process	Pepper_CA514805	Pepper_CA514805		0.00039	0.0585	50.2963	11.3242	2.19167	RNA 3'-terminal phosphate cyclase/enolpyruvate transferase, alpha/beta
GO:0018920	glyphosate metabolic process	PH_DC242542	Pepper_CA514805		0.00039	0.0585	50.2963	11.3242	2.72119	RNA 3'-terminal phosphate cyclase/enolpyruvate transferase, alpha/beta
GO:0006730	one-carbon metabolic process	PH_DC242048	PH_DC242048		0.00173	0.138	4.57239	9.17501	2.62446	S-adenosyl-L-homocysteine hydrolase
GO:0006730	one-carbon metabolic process	PH_TC2803	Pepper_TC9810		0.00173	0.138	4.57239	9.17501	2.03861	S-adenosyl-L-methionine-dependent methyltransferases superfamily protein
GO:0006730	one-carbon metabolic process	SL_TC201898	Pepper_TC7769		0.00173	0.138	4.57239	9.17501	2.35594	S-adenosyl-L-homocysteine hydrolase
GO:0006730	one-carbon metabolic process	SL_TC204403	Pepper_TC10366		0.00173	0.138	4.57239	9.17501	2.45973	S-adenosyl-L-methionine-dependent methyltransferases superfamily protein
GO:0006730	one-carbon metabolic process	PH_DW177161	Pepper_TC10366		0.00173	0.138	4.57239	9.17501	3.07374	S-adenosyl-L-methionine-dependent methyltransferases superfamily protein
GO:0006730	one-carbon metabolic process	PH_CV293735	PUT-159a-Petunia_x_hybrida-2900		0.00173	0.138	4.57239	9.17501	2.09349	null
GO:0006730	one-carbon metabolic process	PH_CV300339	PH_CV300339		0.00173	0.138	4.57239	9.17501	2.35906	serine hydroxymethyltransferase 2
GO:0006730	one-carbon metabolic process	Pepper_TC11056	PUT-159a-Petunia_x_hybrida-7240		0.00173	0.138	4.57239	9.17501	2.10038	S-adenosyl-L-methionine-dependent methyltransferases superfamily protein
GO:0006730	one-carbon metabolic process	Potato_EG010294	Potato_EG010294		0.00173	0.138	4.57239	9.17501	2.07045	serine hydroxymethyltransferase 4
GO:0006730	one-carbon metabolic process	PH_TC2239	PH_TC2239		0.00173	0.138	4.57239	9.17501	2.5427	S-adenosyl-L-methionine-dependent methyltransferases superfamily protein
GO:0006730	one-carbon metabolic process	PH_TC2045	PUT-159a-Petunia_x_hybrida-944		0.00173	0.138	4.57239	9.17501	2.36969	serine hydroxymethyltransferase 2
GO:0009809	lignin biosynthetic process	PH_TC2803	Pepper_TC9810		0.00184	0.138	5.58848	9.08608	2.03861	S-adenosyl-L-methionine-dependent methyltransferases superfamily protein
GO:0009809	lignin biosynthetic process	SL_TC204403	Pepper_TC10366		0.00184	0.138	5.58848	9.08608	2.45973	S-adenosyl-L-methionine-dependent methyltransferases superfamily protein
GO:0009809	lignin biosynthetic process	PH_DW177161	Pepper_TC10366		0.00184	0.138	5.58848	9.08608	3.07374	S-adenosyl-L-methionine-dependent methyltransferases superfamily protein
GO:0009809	lignin biosynthetic process	PH_CV293735	PUT-159a-Petunia_x_hybrida-2900		0.00184	0.138	5.58848	9.08608	2.09349	null
GO:0009809	lignin biosynthetic process	Pepper_TC11056	PUT-159a-Petunia_x_hybrida-7240		0.00184	0.138	5.58848	9.08608	2.10038	S-adenosyl-L-methionine-dependent methyltransferases superfamily protein
GO:0009809	lignin biosynthetic process	PH_TC2239	PH_TC2239		0.00184	0.138	5.58848	9.08608	2.5427	S-adenosyl-L-methionine-dependent methyltransferases superfamily protein
GO:0006544	glycine metabolic process	PH_CV300339	PH_CV300339		0.00237	0.1422	10.7778	8.7209	2.35906	serine hydroxymethyltransferase 2
GO:0006544	glycine metabolic process	Potato_EG010294	Potato_EG010294		0.00237	0.1422	10.7778	8.7209	2.07045	serine hydroxymethyltransferase 4
GO:0006544	glycine metabolic process	PH_TC2045	PUT-159a-Petunia_x_hybrida-944		0.00237	0.1422	10.7778	8.7209	2.36969	serine hydroxymethyltransferase 2
GO:0009827	plant-type cell wall modification	PH_CV296112	PUT-159a-Petunia_x_hybrida-1320		0.00292	0.146	10.0593	8.41982	2.40517	expansin B3
GO:0009827	plant-type cell wall modification	PH_TC1532	PUT-159a-Petunia_x_hybrida-9958		0.00292	0.146	10.0593	8.41982	2.10125	expansin A8
GO:0009827	plant-type cell wall modification	PH_TC3354	PUT-159a-Petunia_x_hybrida-3245		0.00292	0.146	10.0593	8.41982	2.3423	null
GO:0006563	L-serine metabolic process	PH_CV300339	PH_CV300339		0.00354	0.151714	9.43056	8.14203	2.35906	serine hydroxymethyltransferase 2
GO:0006563	L-serine metabolic process	Potato_EG010294	Potato_EG010294		0.00354	0.151714	9.43056	8.14203	2.07045	serine hydroxymethyltransferase 4
GO:0006563	L-serine metabolic process	PH_TC2045	PUT-159a-Petunia_x_hybrida-944		0.00354	0.151714	9.43056	8.14203	2.36969	serine hydroxymethyltransferase 2
GO:0033356	UDP-L-arabinose metabolic process	PH_TC3042	PUT-159a-Petunia_x_hybrida-9658		0.00558	0.1761	16.7654	7.48552	2.48091	reversibly glycosylated polypeptide 1
GO:0033356	UDP-L-arabinose metabolic process	PH_DC241841	PH_DC241841		0.00558	0.1761	16.7654	7.48552	2.18614	reversibly glycosylated polypeptide 1
GO:0009250	glucan biosynthetic process	PH_TC3042	PUT-159a-Petunia_x_hybrida-9658		0.00587	0.1761	7.94152	7.41242	2.48091	reversibly glycosylated polypeptide 1
GO:0009250	glucan biosynthetic process	PH_DC241841	PH_DC241841		0.00587	0.1761	7.94152	7.41242	2.18614	reversibly glycosylated polypeptide 1
GO:0009250	glucan biosynthetic process	PH_DY396127	PH_DY396127		0.00587	0.1761	7.94152	7.41242	2.32274	debranching enzyme 1
GO:0010380	regulation of chlorophyll biosynthetic process	PH_CV295575	Pepper_TC8270		0.00771	0.1788	14.3704	7.01905	2.11385	Chlorophyll A-B binding family protein
GO:0010380	regulation of chlorophyll biosynthetic process	PH_TC1766	Pepper_TC8270		0.00771	0.1788	14.3704	7.01905	2.15275	Chlorophyll A-B binding family protein
GO:0010380	regulation of chlorophyll biosynthetic process	PH_CV297756	PH_CV297756		0.00771	0.1788	14.3704	7.01905	2.07796	Chlorophyll A-B binding family protein
GO:0010090	trichome morphogenesis	PH_DC241906	PH_DC241906		0.00771	0.1788	14.3704	7.01905	2.68289	null
GO:0010090	trichome morphogenesis	PH_TC1476	PUT-159a-Petunia_x_hybrida-7454		0.00771	0.1788	14.3704	7.01905	2.05475	myb domain protein 16
GO:0006073	cellular glucan metabolic process	PH_TC2621	PH_TC2621		0.00835	0.1788	7.36043	6.90401	2.36217	xyloglucan endotransglucosylase/hydrolase 16
GO:0006073	cellular glucan metabolic process	Pepper_TC9162	Pepper_TC9162		0.00835	0.1788	7.36043	6.90401	2.04463	xyloglucan endotransglucosylase/hydrolase 16
GO:0006073	cellular glucan metabolic process	PH_TC1921	Pepper_TC9162		0.00835	0.1788	7.36043	6.90401	2.09447	xyloglucan endotransglucosylase/hydrolase 16
GO:0006073	cellular glucan metabolic process	SL_TC210693	Pepper_TC9162		0.00835	0.1788	7.36043	6.90401	2.29483	xyloglucan endotransglucosylase/hydrolase 16
GO:0006073	cellular glucan metabolic process	PH_CV292964	PH_CV292964		0.00835	0.1788	7.36043	6.90401	3.04008	xyloglucan endotransglucosylase/hydrolase 5
GO:0006073	cellular glucan metabolic process	PH_TC3042	PUT-159a-Petunia_x_hybrida-9658		0.00835	0.1788	7.36043	6.90401	2.48091	reversibly glycosylated polypeptide 1
GO:0006073	cellular glucan metabolic process	PH_DC241841	PH_DC241841		0.00835	0.1788	7.36043	6.90401	2.18614	reversibly glycosylated polypeptide 1
GO:0006073	cellular glucan metabolic process	PH_DY396127	PH_DY396127		0.00835	0.1788	7.36043	6.90401	2.32274	debranching enzyme 1
GO:0032259	methylation	PH_TC2803	Pepper_TC9810		0.00851	0.1788	3.9294	6.87663	2.03861	S-adenosyl-L-methionine-dependent methyltransferases superfamily protein
GO:0032259	methylation	SL_TC204403	Pepper_TC10366		0.00851	0.1788	3.9294	6.87663	2.45973	S-adenosyl-L-methionine-dependent methyltransferases superfamily protein
GO:0032259	methylation	PH_DW177161	Pepper_TC10366		0.00851	0.1788	3.9294	6.87663	3.07374	S-adenosyl-L-methionine-dependent methyltransferases superfamily protein
GO:0032259	methylation	PH_CV293735	PUT-159a-Petunia_x_hybrida-2900		0.00851	0.1788	3.9294	6.87663	2.09349	null
GO:0032259	methylation	Pepper_TC11056	PUT-159a-Petunia_x_hybrida-7240		0.00851	0.1788	3.9294	6.87663	2.10038	S-adenosyl-L-methionine-dependent methyltransferases superfamily protein
GO:0032259	methylation	PH_TC2239	PH_TC2239		0.00851	0.1788	3.9294	6.87663	2.5427	S-adenosyl-L-methionine-dependent methyltransferases superfamily protein

## Sheet: +DEX VS -DEX at 48h for down
GOID	GOTerm	AccessID	GeneSymbol	P-Value	FDR	Enrichment	(-log2P)		Description
GO:0043086	negative regulation of catalytic activity	PH_CV292825	PH_CV292825	1.6e-07	4.8e-05	4.22067	22.5754		Plant invertase/pectin methylesterase inhibitor superfamily protein
GO:0043086	negative regulation of catalytic activity	PH_TC3142	PH_TC3142	1.6e-07	4.8e-05	4.22067	22.5754		Plant invertase/pectin methylesterase inhibitor superfamily protein
GO:0043086	negative regulation of catalytic activity	PH_CV300651	PH_CV300651	1.6e-07	4.8e-05	4.22067	22.5754		Plant invertase/pectin methylesterase inhibitor superfamily
GO:0043086	negative regulation of catalytic activity	PH_TC1771	PH_TC1771	1.6e-07	4.8e-05	4.22067	22.5754		Plant invertase/pectin methylesterase inhibitor superfamily
GO:0043086	negative regulation of catalytic activity	PH_CV296955	PH_CV296955	1.6e-07	4.8e-05	4.22067	22.5754		Plant invertase/pectin methylesterase inhibitor superfamily
GO:0043086	negative regulation of catalytic activity	PH_TC1676	PH_TC1676	1.6e-07	4.8e-05	4.22067	22.5754		Plant invertase/pectin methylesterase inhibitor superfamily
GO:0043086	negative regulation of catalytic activity	PH_CV298673	PH_CV298673	1.6e-07	4.8e-05	4.22067	22.5754		Plant invertase/pectin methylesterase inhibitor superfamily
GO:0043086	negative regulation of catalytic activity	PH_DC241932	PH_DC241932	1.6e-07	4.8e-05	4.22067	22.5754		#N/A
GO:0043086	negative regulation of catalytic activity	PH_CV294594	Pepper_TC8030	1.6e-07	4.8e-05	4.22067	22.5754		Subtilisin-like serine endopeptidase family protein
GO:0043086	negative regulation of catalytic activity	PH_TC3316	Pepper_TC8030	1.6e-07	4.8e-05	4.22067	22.5754		Subtilisin-like serine endopeptidase family protein
GO:0043086	negative regulation of catalytic activity	PH_TC1809	PUT-159a-Petunia_x_hybrida-9754	1.6e-07	4.8e-05	4.22067	22.5754		Plant invertase/pectin methylesterase inhibitor superfamily
GO:0043086	negative regulation of catalytic activity	PH_CV296849	PUT-159a-Petunia_x_hybrida-9754	1.6e-07	4.8e-05	4.22067	22.5754		null
GO:0043086	negative regulation of catalytic activity	PH_CV298229	PH_CV298229	1.6e-07	4.8e-05	4.22067	22.5754		Plant invertase/pectin methylesterase inhibitor superfamily
GO:0043086	negative regulation of catalytic activity	PH_CV292789	PH_CV292789	1.6e-07	4.8e-05	4.22067	22.5754		#N/A
GO:0043086	negative regulation of catalytic activity	PH_TC3472	PH_CV292789	1.6e-07	4.8e-05	4.22067	22.5754		#N/A
GO:0043086	negative regulation of catalytic activity	PH_TC1761	PH_TC1761	1.6e-07	4.8e-05	4.22067	22.5754		#N/A
GO:0043086	negative regulation of catalytic activity	PH_CV294795	PH_CV294795	1.6e-07	4.8e-05	4.22067	22.5754		Kunitz family trypsin and protease inhibitor protein
GO:0043086	negative regulation of catalytic activity	PH_DC241889	PH_DC241889	1.6e-07	4.8e-05	4.22067	22.5754		Plant invertase/pectin methylesterase inhibitor superfamily
GO:0043086	negative regulation of catalytic activity	PH_CV298399	PH_CV298399	1.6e-07	4.8e-05	4.22067	22.5754		Plant invertase/pectin methylesterase inhibitor superfamily
GO:0043086	negative regulation of catalytic activity	PH_TC2791	PH_TC2791	1.6e-07	4.8e-05	4.22067	22.5754		Plant invertase/pectin methylesterase inhibitor superfamily
GO:0034219	carbohydrate transmembrane transport	PH_CV293197	PUT-159a-Petunia_x_hybrida-1927	5.1e-07	7.65e-05	4.98806	20.903		homolog of Medicago truncatula MTN3
GO:0034219	carbohydrate transmembrane transport	PH_TC3402	PH_TC3402	5.1e-07	7.65e-05	4.98806	20.903		Major facilitator superfamily protein
GO:0034219	carbohydrate transmembrane transport	SL_TC211765	PH_TC3402	5.1e-07	7.65e-05	4.98806	20.903		Major facilitator superfamily protein
GO:0034219	carbohydrate transmembrane transport	PH_TC1449	PUT-159a-Petunia_x_hybrida-7262	5.1e-07	7.65e-05	4.98806	20.903		Major facilitator superfamily protein
GO:0034219	carbohydrate transmembrane transport	PH_DC242589	PUT-159a-Petunia_x_hybrida-8160	5.1e-07	7.65e-05	4.98806	20.903		inositol transporter 4
GO:0034219	carbohydrate transmembrane transport	PH_DC239686	PH_DC239686	5.1e-07	7.65e-05	4.98806	20.903		Major facilitator superfamily protein
GO:0034219	carbohydrate transmembrane transport	PH_TC1645	PH_TC1645	5.1e-07	7.65e-05	4.98806	20.903		Major facilitator superfamily protein
GO:0034219	carbohydrate transmembrane transport	PH_TC2262	PH_CV300769	5.1e-07	7.65e-05	4.98806	20.903		senescence-associated gene 29
GO:0034219	carbohydrate transmembrane transport	PH_CV300769	PH_CV300769	5.1e-07	7.65e-05	4.98806	20.903		senescence-associated gene 29
GO:0034219	carbohydrate transmembrane transport	PH_CV299301	PH_CV299301	5.1e-07	7.65e-05	4.98806	20.903		Nodulin MtN3 family protein
GO:0034219	carbohydrate transmembrane transport	SL_TC202893	PH_CV299301	5.1e-07	7.65e-05	4.98806	20.903		Nodulin MtN3 family protein
GO:0034219	carbohydrate transmembrane transport	PH_DC241669	PH_DC241669	5.1e-07	7.65e-05	4.98806	20.903		Major facilitator superfamily protein
GO:0034219	carbohydrate transmembrane transport	PH_TC2336	PH_TC2336	5.1e-07	7.65e-05	4.98806	20.903		senescence-associated gene 29
GO:0034219	carbohydrate transmembrane transport	Pepper_TC11751	Pepper_TC11751	5.1e-07	7.65e-05	4.98806	20.903		homolog of Medicago truncatula MTN3
GO:0034219	carbohydrate transmembrane transport	PH_DC240680	PH_DC240680	5.1e-07	7.65e-05	4.98806	20.903		senescence-associated gene 29
GO:0034219	carbohydrate transmembrane transport	PH_TC2650	PH_TC2650	5.1e-07	7.65e-05	4.98806	20.903		Nodulin MtN3 family protein
GO:0034219	carbohydrate transmembrane transport	SL_TC197028	PH_TC2650	5.1e-07	7.65e-05	4.98806	20.903		Nodulin MtN3 family protein
GO:0006624	vacuolar protein processing	PH_CV293709	PH_CV293709	5.5e-05	0.0055	9.04429	14.1502		gamma vacuolar processing enzyme
GO:0006624	vacuolar protein processing	PH_DC242503	PUT-159a-Petunia_x_hybrida-9867	5.5e-05	0.0055	9.04429	14.1502		gamma vacuolar processing enzyme
GO:0006624	vacuolar protein processing	PH_TC2681	PUT-159a-Petunia_x_hybrida-9193	5.5e-05	0.0055	9.04429	14.1502		gamma vacuolar processing enzyme
GO:0006624	vacuolar protein processing	PH_DC242597	PH_DC242597	5.5e-05	0.0055	9.04429	14.1502		gamma vacuolar processing enzyme
GO:0006624	vacuolar protein processing	PH_TC2752	PH_TC2752	5.5e-05	0.0055	9.04429	14.1502		gamma vacuolar processing enzyme
GO:0006914	autophagy	PH_CV293542	PH_CV293542	0.00029	0.02175	7.03445	11.7517		Ubiquitin-like superfamily protein
GO:0006914	autophagy	PH_CV300819	PH_CV300819	0.00029	0.02175	7.03445	11.7517		Ubiquitin-like superfamily protein
GO:0006914	autophagy	PH_EB175130	PH_EB175130	0.00029	0.02175	7.03445	11.7517		Ubiquitin-like superfamily protein
GO:0006914	autophagy	PH_DY395886	Pepper_CA524201	0.00029	0.02175	7.03445	11.7517		Ubiquitin-like superfamily protein
GO:0006914	autophagy	SL_TC203450	Pepper_CA524201	0.00029	0.02175	7.03445	11.7517		Ubiquitin-like superfamily protein
GO:0006914	autophagy	PH_DC240884	PH_DC240884	0.00029	0.02175	7.03445	11.7517		Ubiquitin-like superfamily protein
GO:0071732	cellular response to nitric oxide	PH_CV293130	PUT-159a-Petunia_x_hybrida-2785	0.00093	0.0441	5.75546	10.0705		ACC oxidase 1
GO:0071732	cellular response to nitric oxide	PH_TC1565	PUT-159a-Petunia_x_hybrida-720	0.00093	0.0441	5.75546	10.0705		ethylene-forming enzyme
GO:0071732	cellular response to nitric oxide	PH_DC240878	PH_DC240878	0.00093	0.0441	5.75546	10.0705		ethylene-forming enzyme
GO:0071732	cellular response to nitric oxide	PH_TC1569	PH_TC1569	0.00093	0.0441	5.75546	10.0705		ethylene-forming enzyme
GO:0071732	cellular response to nitric oxide	SL_TC202777	PH_TC1569	0.00093	0.0441	5.75546	10.0705		ethylene-forming enzyme
GO:0071732	cellular response to nitric oxide	PH_CV297341	PH_CV297341	0.00093	0.0441	5.75546	10.0705		zinc transporter 10 precursor
GO:0071398	cellular response to fatty acid	PH_CV293130	PUT-159a-Petunia_x_hybrida-2785	0.00095	0.0441	4.74825	10.0398		ACC oxidase 1
GO:0071398	cellular response to fatty acid	PH_TC1565	PUT-159a-Petunia_x_hybrida-720	0.00095	0.0441	4.74825	10.0398		ethylene-forming enzyme
GO:0071398	cellular response to fatty acid	PH_CV293930	PH_CV293930	0.00095	0.0441	4.74825	10.0398		ethylene-forming enzyme
GO:0071398	cellular response to fatty acid	PH_DC240878	PH_DC240878	0.00095	0.0441	4.74825	10.0398		ethylene-forming enzyme
GO:0071398	cellular response to fatty acid	PH_TC1569	PH_TC1569	0.00095	0.0441	4.74825	10.0398		ethylene-forming enzyme
GO:0071398	cellular response to fatty acid	SL_TC202777	PH_TC1569	0.00095	0.0441	4.74825	10.0398		ethylene-forming enzyme
GO:0071398	cellular response to fatty acid	PH_DY395347	Pepper_TC7806	0.00095	0.0441	4.74825	10.0398		ethylene-forming enzyme
GO:0071398	cellular response to fatty acid	Pepper_TC7806	Pepper_TC7806	0.00095	0.0441	4.74825	10.0398		ethylene-forming enzyme
GO:0042545	cell wall modification	PH_CV300651	PH_CV300651	0.00135	0.0441	2.66569	9.53282		Plant invertase/pectin methylesterase inhibitor superfamily
GO:0042545	cell wall modification	PH_TC1771	PH_TC1771	0.00135	0.0441	2.66569	9.53282		Plant invertase/pectin methylesterase inhibitor superfamily
GO:0042545	cell wall modification	PH_CV296955	PH_CV296955	0.00135	0.0441	2.66569	9.53282		Plant invertase/pectin methylesterase inhibitor superfamily
GO:0042545	cell wall modification	PH_TC1676	PH_TC1676	0.00135	0.0441	2.66569	9.53282		Plant invertase/pectin methylesterase inhibitor superfamily
GO:0042545	cell wall modification	PH_CV298673	PH_CV298673	0.00135	0.0441	2.66569	9.53282		Plant invertase/pectin methylesterase inhibitor superfamily
GO:0042545	cell wall modification	SL_TC201548	Pepper_BM065226	0.00135	0.0441	2.66569	9.53282		UDP-GLUCOSE PYROPHOSPHORYLASE 1
GO:0042545	cell wall modification	PH_DC241932	PH_DC241932	0.00135	0.0441	2.66569	9.53282		#N/A
GO:0042545	cell wall modification	PH_TC1809	PUT-159a-Petunia_x_hybrida-9754	0.00135	0.0441	2.66569	9.53282		Plant invertase/pectin methylesterase inhibitor superfamily
GO:0042545	cell wall modification	PH_CV296849	PUT-159a-Petunia_x_hybrida-9754	0.00135	0.0441	2.66569	9.53282		null
GO:0042545	cell wall modification	PH_CV298229	PH_CV298229	0.00135	0.0441	2.66569	9.53282		Plant invertase/pectin methylesterase inhibitor superfamily
GO:0042545	cell wall modification	PH_DC241889	PH_DC241889	0.00135	0.0441	2.66569	9.53282		Plant invertase/pectin methylesterase inhibitor superfamily
GO:0042545	cell wall modification	PH_CV298399	PH_CV298399	0.00135	0.0441	2.66569	9.53282		Plant invertase/pectin methylesterase inhibitor superfamily
GO:0042545	cell wall modification	PH_TC2791	PH_TC2791	0.00135	0.0441	2.66569	9.53282		Plant invertase/pectin methylesterase inhibitor superfamily
GO:0046352	disaccharide catabolic process	PH_TC1687	Pepper_BM068530	0.00137	0.0441	4.46894	9.51161		glycosyl hydrolase family 35 protein
GO:0046352	disaccharide catabolic process	PH_TC2716	PUT-159a-Petunia_x_hybrida-9766	0.00137	0.0441	4.46894	9.51161		glycosyl hydrolase family 35 protein
GO:0046352	disaccharide catabolic process	SL_TC198002	PUT-159a-Petunia_x_hybrida-9766	0.00137	0.0441	4.46894	9.51161		glycosyl hydrolase family 35 protein
GO:0046352	disaccharide catabolic process	Pepper_TC8539	PUT-159a-Petunia_x_hybrida-9766	0.00137	0.0441	4.46894	9.51161		glycosyl hydrolase family 35 protein
GO:0046352	disaccharide catabolic process	PH_CV295786	PUT-159a-Petunia_x_hybrida-2689	0.00137	0.0441	4.46894	9.51161		pfkB-like carbohydrate kinase family protein
GO:0046352	disaccharide catabolic process	PH_TC1990	PH_TC1990	0.00137	0.0441	4.46894	9.51161		cell wall invertase 4
GO:0046352	disaccharide catabolic process	SL_TC191468	PH_TC1990	0.00137	0.0441	4.46894	9.51161		cell wall invertase 4
GO:0046352	disaccharide catabolic process	PH_TC1659	PH_TC1659	0.00137	0.0441	4.46894	9.51161		cell wall invertase 2
GO:0046352	disaccharide catabolic process	PH_CV296398	PH_CV296398	0.00137	0.0441	4.46894	9.51161		cell wall invertase 4
GO:0006865	amino acid transport	Pepper_BM067896	Pepper_BM067896	0.00137	0.0441	4.46894	9.51161		multidrug resistance-associated protein 14
GO:0006865	amino acid transport	PH_DY395765	Pepper_BM067896	0.00137	0.0441	4.46894	9.51161		multidrug resistance-associated protein 14
GO:0006865	amino acid transport	SL_TC217053	Pepper_BM067896	0.00137	0.0441	4.46894	9.51161		multidrug resistance-associated protein 14
GO:0006865	amino acid transport	PH_CV297855	PH_CV297855	0.00137	0.0441	4.46894	9.51161		lysine histidine transporter 1
GO:0006865	amino acid transport	PH_CV293522	Pepper_BM061746	0.00137	0.0441	4.46894	9.51161		Transmembrane amino acid transporter family protein
GO:0006865	amino acid transport	Potato_TC193231	Pepper_BM061746	0.00137	0.0441	4.46894	9.51161		Transmembrane amino acid transporter family protein
GO:0006865	amino acid transport	PH_DY396019	PUT-159a-Petunia_x_hybrida-9806	0.00137	0.0441	4.46894	9.51161		lysine histidine transporter 1
GO:0006865	amino acid transport	PH_CV292766	PUT-159a-Petunia_x_hybrida-9761	0.00137	0.0441	4.46894	9.51161		proline transporter 1
GO:0006865	amino acid transport	PH_CV301265	PH_CV301265	0.00137	0.0441	4.46894	9.51161		#N/A
GO:0009693	ethylene biosynthetic process	PH_CV293130	PUT-159a-Petunia_x_hybrida-2785	0.00147	0.0441	3.85365	9.40997		ACC oxidase 1
GO:0009693	ethylene biosynthetic process	PH_TC1565	PUT-159a-Petunia_x_hybrida-720	0.00147	0.0441	3.85365	9.40997		ethylene-forming enzyme
GO:0009693	ethylene biosynthetic process	PH_CV293930	PH_CV293930	0.00147	0.0441	3.85365	9.40997		ethylene-forming enzyme
GO:0009693	ethylene biosynthetic process	PH_DC240878	PH_DC240878	0.00147	0.0441	3.85365	9.40997		ethylene-forming enzyme
GO:0009693	ethylene biosynthetic process	PH_TC1569	PH_TC1569	0.00147	0.0441	3.85365	9.40997		ethylene-forming enzyme
GO:0009693	ethylene biosynthetic process	SL_TC202777	PH_TC1569	0.00147	0.0441	3.85365	9.40997		ethylene-forming enzyme
GO:0009693	ethylene biosynthetic process	PH_DY395347	Pepper_TC7806	0.00147	0.0441	3.85365	9.40997		ethylene-forming enzyme
GO:0009693	ethylene biosynthetic process	Pepper_TC7806	Pepper_TC7806	0.00147	0.0441	3.85365	9.40997		ethylene-forming enzyme
GO:0009693	ethylene biosynthetic process	PH_TC1484	PH_TC1484	0.00147	0.0441	3.85365	9.40997		1-amino-cyclopropane-1-carboxylate synthase 2
GO:0010248	establishment or maintenance of transmembrane electrochemical gradient	PH_DC241833	PH_DC241833	0.00622	0.1555	12.662	7.32887		Inorganic H pyrophosphatase family protein
GO:0010248	establishment or maintenance of transmembrane electrochemical gradient	PH_DC242162	PH_DC242162	0.00622	0.1555	12.662	7.32887		Inorganic H pyrophosphatase family protein
GO:0048480	stigma development	PH_TC3275	PH_TC3275	0.00622	0.1555	12.662	7.32887		cytochrome P450, family 94, subfamily B, polypeptide 1
GO:0048480	stigma development	PH_CV300590	PH_CV300590	0.00622	0.1555	12.662	7.32887		cytochrome P450, family 94, subfamily B, polypeptide 1
GO:0045229	external encapsulating structure organization	PH_CV300651	PH_CV300651	0.00771	0.161625	1.92945	7.01905		Plant invertase/pectin methylesterase inhibitor superfamily
GO:0045229	external encapsulating structure organization	PH_CV296339	PH_CV296339	0.00771	0.161625	1.92945	7.01905		Leucine-rich repeat (LRR) family protein
GO:0045229	external encapsulating structure organization	PH_CV296955	PH_CV296955	0.00771	0.161625	1.92945	7.01905		Plant invertase/pectin methylesterase inhibitor superfamily
GO:0045229	external encapsulating structure organization	PH_TC1977	PH_TC1977	0.00771	0.161625	1.92945	7.01905		xyloglucan endotransglucosylase/hydrolase 25
GO:0045229	external encapsulating structure organization	PH_DC241681	PUT-159a-Petunia_x_hybrida-107	0.00771	0.161625	1.92945	7.01905		Pectin lyase-like superfamily protein
GO:0045229	external encapsulating structure organization	PH_DC242417	PH_DC242417	0.00771	0.161625	1.92945	7.01905		Pectin lyase-like superfamily protein
GO:0045229	external encapsulating structure organization	PH_TC2727	PH_TC2727	0.00771	0.161625	1.92945	7.01905		polygalacturonase 4
GO:0045229	external encapsulating structure organization	PH_CV293946	PUT-159a-Petunia_x_hybrida-9673	0.00771	0.161625	1.92945	7.01905		Pectin lyase-like superfamily protein
GO:0045229	external encapsulating structure organization	PH_TC2093	PH_TC2093	0.00771	0.161625	1.92945	7.01905		#N/A
GO:0045229	external encapsulating structure organization	PH_TC1809	PUT-159a-Petunia_x_hybrida-9754	0.00771	0.161625	1.92945	7.01905		Plant invertase/pectin methylesterase inhibitor superfamily
GO:0045229	external encapsulating structure organization	PH_CV296849	PUT-159a-Petunia_x_hybrida-9754	0.00771	0.161625	1.92945	7.01905		null
GO:0045229	external encapsulating structure organization	PH_DC242467	PUT-159a-Petunia_x_hybrida-9720	0.00771	0.161625	1.92945	7.01905		Pectin lyase-like superfamily protein
GO:0045229	external encapsulating structure organization	PH_TC3226	PUT-159a-Petunia_x_hybrida-9586	0.00771	0.161625	1.92945	7.01905		Pectin lyase-like superfamily protein
GO:0045229	external encapsulating structure organization	SL_BP883885	PUT-159a-Petunia_x_hybrida-9586	0.00771	0.161625	1.92945	7.01905		null
GO:0045229	external encapsulating structure organization	SL_TC213395	PUT-159a-Petunia_x_hybrida-9586	0.00771	0.161625	1.92945	7.01905		Pectin lyase-like superfamily protein
GO:0045229	external encapsulating structure organization	PH_CV295951	PH_CV295951	0.00771	0.161625	1.92945	7.01905		#N/A
GO:0045229	external encapsulating structure organization	PH_CV298072	PUT-159a-Petunia_x_hybrida-1972	0.00771	0.161625	1.92945	7.01905		Pectin lyase-like superfamily protein
GO:0045229	external encapsulating structure organization	SL_TC195993	PUT-159a-Petunia_x_hybrida-1972	0.00771	0.161625	1.92945	7.01905		Pectin lyase-like superfamily protein
GO:0045229	external encapsulating structure organization	Pepper_TC9612	PUT-159a-Petunia_x_hybrida-1972	0.00771	0.161625	1.92945	7.01905		Pectin lyase-like superfamily protein
GO:0045229	external encapsulating structure organization	PH_DC240547	PH_DC240547	0.00771	0.161625	1.92945	7.01905		Pectin lyase-like superfamily protein
GO:0045229	external encapsulating structure organization	PH_CV298399	PH_CV298399	0.00771	0.161625	1.92945	7.01905		Plant invertase/pectin methylesterase inhibitor superfamily
GO:0009860	pollen tube growth	PH_CV296955	PH_CV296955	0.00925	0.161625	3.1655	6.75633		Plant invertase/pectin methylesterase inhibitor superfamily
GO:0009860	pollen tube growth	PH_TC1438	PH_TC1438	0.00925	0.161625	3.1655	6.75633		myb domain protein 101
GO:0009860	pollen tube growth	PH_CV299173	PUT-159a-Petunia_x_hybrida-1050	0.00925	0.161625	3.1655	6.75633		calcium-dependent protein kinase 17
GO:0009860	pollen tube growth	PH_CV298926	PH_CV298926	0.00925	0.161625	3.1655	6.75633		syntaxin of plants 124
GO:0009860	pollen tube growth	PH_TC1805	PUT-159a-Petunia_x_hybrida-9518	0.00925	0.161625	3.1655	6.75633		Malectin/receptor-like protein kinase family protein
GO:0009860	pollen tube growth	PH_CV298842	PH_CV298842	0.00925	0.161625	3.1655	6.75633		Leucine-rich repeat protein kinase family protein
GO:0008219	cell death	PH_TC1597	PUT-159a-Petunia_x_hybrida-9842	0.00945	0.161625	2.21083	6.72547		alcohol dehydrogenase 1
GO:0008219	cell death	SL_TC214717	PUT-159a-Petunia_x_hybrida-9842	0.00945	0.161625	2.21083	6.72547		alcohol dehydrogenase 1
GO:0008219	cell death	Pepper_TC7554	PUT-159a-Petunia_x_hybrida-9842	0.00945	0.161625	2.21083	6.72547		alcohol dehydrogenase 1
GO:0008219	cell death	SL_AW223669	PUT-159a-Petunia_x_hybrida-9842	0.00945	0.161625	2.21083	6.72547		null
GO:0008219	cell death	PH_TC2070	PH_TC2070	0.00945	0.161625	2.21083	6.72547		ADR1-like 1
GO:0008219	cell death	Potato_BQ518979	PH_TC2776	0.00945	0.161625	2.21083	6.72547		elicitor-activated gene 3-2
GO:0008219	cell death	PH_TC2776	PH_TC2776	0.00945	0.161625	2.21083	6.72547		elicitor-activated gene 3-2
GO:0008219	cell death	PH_DC240644	PH_DC240644	0.00945	0.161625	2.21083	6.72547		null
GO:0008219	cell death	PH_CV296885	PH_CV296885	0.00945	0.161625	2.21083	6.72547		Seven transmembrane MLO family protein
GO:0008219	cell death	SL_TC191500	PH_CV296885	0.00945	0.161625	2.21083	6.72547		Seven transmembrane MLO family protein
GO:0008219	cell death	PH_DC240733	PH_DC240733	0.00945	0.161625	2.21083	6.72547		lipid phosphate phosphatase 3
GO:0008219	cell death	PH_TC1503	PH_TC1503	0.00945	0.161625	2.21083	6.72547		alcohol dehydrogenase 1
GO:0008219	cell death	SL_TC209739	PH_TC1503	0.00945	0.161625	2.21083	6.72547		alcohol dehydrogenase 1
GO:0008219	cell death	PH_DY395475	PH_DY395475	0.00945	0.161625	2.21083	6.72547		cinnamyl alcohol dehydrogenase 9
GO:0008219	cell death	PH_CV294795	PH_CV294795	0.00945	0.161625	2.21083	6.72547		Kunitz family trypsin and protease inhibitor protein
GO:0008219	cell death	SL_TC210614	PUT-159a-Petunia_x_hybrida-4749	0.00945	0.161625	2.21083	6.72547		fatty acid hydroxylase 1
GO:0008219	cell death	PH_TC2904	PUT-159a-Petunia_x_hybrida-9503	0.00945	0.161625	2.21083	6.72547		cinnamyl alcohol dehydrogenase 9
