# Supplementary material for: Transcriptome Changes Associated with Delayed Flower Senescence on Transgenic Petunia by Inducing Expression of etr1-1, a Mutant Ethylene Receptor
Source: PLoS One. 2013 Jul 9;8(7):e65800. doi: 10.1371/journal.pone.0065800 (PMC3706537; doi:10.1371/journal.pone.0065800)
Supplement: Table S2 — GO annotaion for time-course expression profile #16 and #24. (XLSX) [file pone.0065800.s002.xlsx]

## Sheet: profile #16 and 24
GOID	GOTerm	QueryID	GeneSymbol	P-Value	FDR	Enrichment	(-log2P)		Description
GO:0006624	vacuolar protein processing	PH_CV293709	PUT-159a-Petunia_x_hybrida-3237	0.00043	0.129	18.0532	11.1834		gamma vacuolar processing enzyme
GO:0006624	vacuolar protein processing	PH_DC242503	PUT-159a-Petunia_x_hybrida-9867	0.00043	0.129	18.0532	11.1834		gamma vacuolar processing enzyme
GO:0006624	vacuolar protein processing	PH_DC242597	PUT-159a-Petunia_x_hybrida-3313	0.00043	0.129	18.0532	11.1834		gamma vacuolar processing enzyme
GO:0006355	regulation of transcription, DNA-dependent	PH_CV292978	PUT-159a-Petunia_x_hybrida-7944	0.00178	0.148168	2.0681	9.13391		Zinc finger protein 622
GO:0006355	regulation of transcription, DNA-dependent	SL_DB700944	PUT-159a-Petunia_x_hybrida-3490	0.00178	0.148168	2.0681	9.13391		null
GO:0006355	regulation of transcription, DNA-dependent	PH_CV300132	PUT-159a-Petunia_x_hybrida-3428	0.00178	0.148168	2.0681	9.13391		basic leucine-zipper 44
GO:0006355	regulation of transcription, DNA-dependent	PH_TC1615	PUT-159a-Petunia_x_hybrida-9578	0.00178	0.148168	2.0681	9.13391		salt tolerance zinc finger
GO:0006355	regulation of transcription, DNA-dependent	PH_CV298459	PUT-159a-Petunia_x_hybrida-1008	0.00178	0.148168	2.0681	9.13391		HhH-GPD base excision DNA repair family protein
GO:0006355	regulation of transcription, DNA-dependent	PH_EB174867	PUT-159a-Petunia_x_hybrida-3796	0.00178	0.148168	2.0681	9.13391		Homeobox-leucine zipper family protein / lipid-binding START domain-containing protein
GO:0006355	regulation of transcription, DNA-dependent	PH_DC240986	PUT-159a-Petunia_x_hybrida-3165	0.00178	0.148168	2.0681	9.13391		myb domain protein 16
GO:0006355	regulation of transcription, DNA-dependent	PH_TC1587	PUT-159a-Petunia_x_hybrida-5088	0.00178	0.148168	2.0681	9.13391		AGAMOUS-like 42
GO:0006355	regulation of transcription, DNA-dependent	PH_DC242301	PUT-159a-Petunia_x_hybrida-1465	0.00178	0.148168	2.0681	9.13391		Zinc finger, RING-type;Transcription factor jumonji/aspartyl beta-hydroxylase
GO:0006355	regulation of transcription, DNA-dependent	PH_CV298774	PUT-159a-Petunia_x_hybrida-6461	0.00178	0.148168	2.0681	9.13391		WUS-interacting protein 2
GO:0006355	regulation of transcription, DNA-dependent	PH_TC1440	PUT-159a-Petunia_x_hybrida-4681	0.00178	0.148168	2.0681	9.13391		C2H2-like zinc finger protein
GO:0006355	regulation of transcription, DNA-dependent	PH_CV298748	PUT-159a-Petunia_x_hybrida-6600	0.00178	0.148168	2.0681	9.13391		tubby like protein 3
GO:0006355	regulation of transcription, DNA-dependent	PH_EB174366	PUT-159a-Petunia_x_hybrida-4425	0.00178	0.148168	2.0681	9.13391		K-box region and MADS-box transcription factor family protein
GO:0006355	regulation of transcription, DNA-dependent	PH_TC1452	PUT-159a-Petunia_x_hybrida-6871	0.00178	0.148168	2.0681	9.13391		NAC domain containing protein 17
GO:0006355	regulation of transcription, DNA-dependent	PH_TC1531	PUT-159a-Petunia_x_hybrida-4672	0.00178	0.148168	2.0681	9.13391		AGAMOUS-like 15
GO:0006355	regulation of transcription, DNA-dependent	PH_CV298433	PUT-159a-Petunia_x_hybrida-4353	0.00178	0.148168	2.0681	9.13391		gigantea protein (GI)
GO:0006355	regulation of transcription, DNA-dependent	SL_TC196563	PUT-159a-Petunia_x_hybrida-1693	0.00178	0.148168	2.0681	9.13391		heat shock transcription factor C1
GO:0006355	regulation of transcription, DNA-dependent	PH_TC1513	PUT-159a-Petunia_x_hybrida-2383	0.00178	0.148168	2.0681	9.13391		NAC domain containing protein 100
GO:0006355	regulation of transcription, DNA-dependent	PH_CV298157	PUT-159a-Petunia_x_hybrida-90	0.00178	0.148168	2.0681	9.13391		GATA transcription factor 5
GO:2000028	regulation of photoperiodism, flowering	PH_TC1531	PUT-159a-Petunia_x_hybrida-4672	0.00325	0.148168	21.062	8.26534		AGAMOUS-like 15
GO:2000028	regulation of photoperiodism, flowering	PH_CV298433	PUT-159a-Petunia_x_hybrida-4353	0.00325	0.148168	21.062	8.26534		gigantea protein (GI)
GO:0032880	regulation of protein localization	PH_CV298975	PUT-159a-Petunia_x_hybrida-3638	0.00325	0.148168	21.062	8.26534		associated molecule with the SH3 domain of STAM 1
GO:0032880	regulation of protein localization	SL_TC195109	PUT-159a-Petunia_x_hybrida-8483	0.00325	0.148168	21.062	8.26534		Protein kinase superfamily protein
GO:0006281	DNA repair	PH_TC3398	PUT-159a-Petunia_x_hybrida-6611	0.00326	0.148168	4.89814	8.26091		D111/G-patch domain-containing protein
GO:0006281	DNA repair	SL_BP879945	PUT-159a-Petunia_x_hybrida-8681	0.00326	0.148168	4.89814	8.26091		null
GO:0006281	DNA repair	PH_TC1431	PUT-159a-Petunia_x_hybrida-8681	0.00326	0.148168	4.89814	8.26091		homolog of DNA mismatch repair protein MSH3
GO:0006281	DNA repair	PH_CV298459	PUT-159a-Petunia_x_hybrida-1008	0.00326	0.148168	4.89814	8.26091		HhH-GPD base excision DNA repair family protein
GO:0006281	DNA repair	PH_DC242942	PUT-159a-Petunia_x_hybrida-4707	0.00326	0.148168	4.89814	8.26091		CLPC homologue 1
GO:0006281	DNA repair	PH_TC3385	PUT-159a-Petunia_x_hybrida-6304	0.00326	0.148168	4.89814	8.26091		cryptochrome 3
GO:0009657	plastid organization	PH_CV300955	PUT-159a-Petunia_x_hybrida-9729	0.00454	0.148168	5.81021	7.78309		pseudouridine synthase family protein
GO:0009657	plastid organization	PH_DC242942	PUT-159a-Petunia_x_hybrida-4707	0.00454	0.148168	5.81021	7.78309		CLPC homologue 1
GO:0009657	plastid organization	PH_CV292840	PUT-159a-Petunia_x_hybrida-61	0.00454	0.148168	5.81021	7.78309		polymerase gamma 2
GO:0009657	plastid organization	PH_TC1699	PUT-159a-Petunia_x_hybrida-2721	0.00454	0.148168	5.81021	7.78309		GTP1/OBG family protein
GO:0009888	tissue development	PH_EB174867	PUT-159a-Petunia_x_hybrida-3796	0.00465	0.148168	3.35078	7.74855		Homeobox-leucine zipper family protein / lipid-binding START domain-containing protein
GO:0009888	tissue development	PH_DC240986	PUT-159a-Petunia_x_hybrida-3165	0.00465	0.148168	3.35078	7.74855		myb domain protein 16
GO:0009888	tissue development	PH_TC1587	PUT-159a-Petunia_x_hybrida-5088	0.00465	0.148168	3.35078	7.74855		AGAMOUS-like 42
GO:0009888	tissue development	PH_CV298774	PUT-159a-Petunia_x_hybrida-6461	0.00465	0.148168	3.35078	7.74855		WUS-interacting protein 2
GO:0009888	tissue development	PH_TC2932	PUT-159a-Petunia_x_hybrida-2010068	0.00465	0.148168	3.35078	7.74855		ribosomal protein S13A
GO:0009888	tissue development	SL_TC201821	PUT-159a-Petunia_x_hybrida-2635	0.00465	0.148168	3.35078	7.74855		Stabilizer of iron transporter SufD / Polynucleotidyl transferase
GO:0009888	tissue development	PH_EB174366	PUT-159a-Petunia_x_hybrida-4425	0.00465	0.148168	3.35078	7.74855		K-box region and MADS-box transcription factor family protein
GO:0009793	embryo development ending in seed dormancy	PH_CV293881	PUT-159a-Petunia_x_hybrida-8802	0.00774	0.148168	2.78506	7.01345		Mannose-6-phosphate isomerase, type I
GO:0009793	embryo development ending in seed dormancy	PH_CV298774	PUT-159a-Petunia_x_hybrida-6461	0.00774	0.148168	2.78506	7.01345		WUS-interacting protein 2
GO:0009793	embryo development ending in seed dormancy	PH_TC1699	PUT-159a-Petunia_x_hybrida-2721	0.00774	0.148168	2.78506	7.01345		GTP1/OBG family protein
GO:0009793	embryo development ending in seed dormancy	SL_TC201821	PUT-159a-Petunia_x_hybrida-2635	0.00774	0.148168	2.78506	7.01345		Stabilizer of iron transporter SufD / Polynucleotidyl transferase
GO:0009793	embryo development ending in seed dormancy	PH_CV298744	PUT-159a-Petunia_x_hybrida-7094	0.00774	0.148168	2.78506	7.01345		Pentatricopeptide repeat (PPR) superfamily protein
GO:0009793	embryo development ending in seed dormancy	SL_TC213553	PUT-159a-Petunia_x_hybrida-10015	0.00774	0.148168	2.78506	7.01345		Late embryogenesis abundant protein, group 2
GO:0009793	embryo development ending in seed dormancy	SL_TC216896	PUT-159a-Petunia_x_hybrida-4303	0.00774	0.148168	2.78506	7.01345		chaperonin-60alpha
GO:0009793	embryo development ending in seed dormancy	SL_TC205887	PUT-159a-Petunia_x_hybrida-4303	0.00774	0.148168	2.78506	7.01345		chaperonin-60alpha
GO:0009793	embryo development ending in seed dormancy	PH_DC242654	PUT-159a-Petunia_x_hybrida-4303	0.00774	0.148168	2.78506	7.01345		chaperonin-60alpha
GO:0009793	embryo development ending in seed dormancy	PH_DC242428	PUT-159a-Petunia_x_hybrida-1730	0.00774	0.148168	2.78506	7.01345		chaperonin-60alpha
GO:0048468	cell development	PH_EB174867	PUT-159a-Petunia_x_hybrida-3796	0.00841	0.148168	3.36992	6.89368		Homeobox-leucine zipper family protein / lipid-binding START domain-containing protein
GO:0048468	cell development	PH_DC240986	PUT-159a-Petunia_x_hybrida-3165	0.00841	0.148168	3.36992	6.89368		myb domain protein 16
GO:0048468	cell development	PH_TC1587	PUT-159a-Petunia_x_hybrida-5088	0.00841	0.148168	3.36992	6.89368		AGAMOUS-like 42
GO:0048468	cell development	PH_CV300951	PUT-159a-Petunia_x_hybrida-3686	0.00841	0.148168	3.36992	6.89368		K+ transporter 1
GO:0048468	cell development	PH_TC2932	PUT-159a-Petunia_x_hybrida-2010068	0.00841	0.148168	3.36992	6.89368		ribosomal protein S13A
GO:0048468	cell development	SL_TC201821	PUT-159a-Petunia_x_hybrida-2635	0.00841	0.148168	3.36992	6.89368		Stabilizer of iron transporter SufD / Polynucleotidyl transferase
